# Supplementary material for: Translational changes induced by acute sleep deprivation uncovered by TRAP-Seq
Source: Mol Brain. 2020 Dec 3;13:165. doi: 10.1186/s13041-020-00702-5 (PMC7713217; doi:10.1186/s13041-020-00702-5)
Supplement: Supplementary file 2 — Additional file 2: Table S1. List of differentially expressed transcripts in the translatome after sleep deprivation. Table S2. List of differentially expressed isoforms in the translatome after sleep deprivation. Table S3. List of genes regulated only at the level of transcription between the microarray and TRAP data set. Table S4. List of genes regulated only at the level of translation between the microarray and TRAP data set. Table S5. List of qPCR primers used to study gene expression. [file 13041_2020_702_MOESM2_ESM.xlsx]

## Sheet: Table S1
Gene symbol	logFC	logCPM	LR	PValue	FDR
Cirbp	-0.623499	4.55394	107.801	2.97e-25	5.69e-21
Sox11	0.635653	4.79943	78.9817	6.27e-19	6e-15
Slc44a5	0.832462	4.75869	64.191	1.13e-15	7.2e-12
Slc44a5	0.74912	4.42493	60.9805	5.76e-15	2.76e-11
2410131K14Rik	0.533571	3.72468	52.192	5.03e-13	1.93e-09
Cdkn1b	0.596076	3.28013	47.242	6.27e-12	2e-08
Prkab2	0.626027	2.52909	46.1876	1.07e-11	2.94e-08
Pdia4	0.403759	5.95623	44.3218	2.79e-11	5.4e-08
Erf	-0.404798	4.84478	44.3226	2.78e-11	5.4e-08
Pid1	0.492729	4.74924	43.2417	4.84e-11	8.42e-08
Creld2	0.45745	2.96097	41.9852	9.2e-11	1.47e-07
Spred1	0.387521	6.68894	41.1316	1.42e-10	2.1e-07
Ccdc71l	0.473028	5.06123	39.6853	2.98e-10	4.08e-07
Zbtb40	0.441545	3.35545	39.3301	3.58e-10	4.57e-07
Slc25a38	0.494619	3.12876	38.2667	6.17e-10	7.38e-07
Homer1	0.760211	3.62344	37.2701	1.03e-09	1.09e-06
Upf2	0.385319	5.35278	35.6351	2.38e-09	2.4e-06
Mical3	0.343467	5.22718	35.1282	3.09e-09	2.84e-06
Cdk20	0.573424	2.00396	35.1094	3.12e-09	2.84e-06
Jhdm1d	0.531248	2.68248	34.7366	3.77e-09	3.28e-06
Wnt7a	0.57359	2.81875	34.1663	5.06e-09	4.04e-06
Chordc1	0.344382	6.09945	33.5827	6.83e-09	5.23e-06
Trove2	0.351783	6.51463	32.9413	9.5e-09	6.99e-06
Slc6a6	-0.279066	6.1018	30.8051	2.85e-08	1.95e-05
Lonrf3	0.389666	4.27532	30.3956	3.52e-08	2.33e-05
Elk1	0.42768	5.53555	30.0849	4.14e-08	2.55e-05
Crcp	0.378121	3.84381	30.0936	4.12e-08	2.55e-05
Sars	-0.597825	1.61087	29.5986	5.31e-08	3.18e-05
Htr1a	0.362164	5.60146	29.4872	5.63e-08	3.26e-05
Atg12	0.338353	5.26784	29.3936	5.91e-08	3.33e-05
Sdf2l1	0.570273	2.44845	29.2714	6.29e-08	3.44e-05
Dusp1	0.51025	2.86107	28.8786	7.71e-08	4.1e-05
Gm12940	0.918596	1.80499	28.7669	8.16e-08	4.22e-05
Dnajc3	0.316726	5.90723	28.3217	1.03e-07	5.18e-05
Zdhhc8	-0.298665	5.43725	27.9915	1.22e-07	5.98e-05
Tiam1	-0.811759	1.08405	27.9022	1.28e-07	6.11e-05
Wnt9a	-1.16752	-1.67207	27.5123	1.56e-07	7.29e-05
Rab8b	0.425689	4.53958	26.6519	2.44e-07	0.000105976
Plekho1	-0.389125	3.37073	25.6883	4.01e-07	0.000170676
Arrdc4	0.474063	2.44247	25.6023	4.2e-07	0.000174572
Pik3r1	0.312466	3.06807	25.3556	4.77e-07	0.000194166
Btaf1	0.327075	5.24682	24.1358	8.98e-07	0.000343686
Cys1	0.662533	0.555468	24.1583	8.87e-07	0.000343686
Cdk2ap2	0.449428	2.17205	23.8669	1.03e-06	0.000387446
Plod1	0.59682	1.48916	23.5657	1.21e-06	0.000444362
Glt8d2	0.360885	4.89083	23.1576	1.49e-06	0.000539013
Sybu	-0.421064	1.87248	23.0523	1.58e-06	0.00055881
Fos	1.06231	3.39448	22.9708	1.64e-06	0.000572434
Pdrg1	0.378009	2.90177	22.6678	1.93e-06	0.000651824
Aph1c	0.33844	2.7127	22.6525	1.94e-06	0.000651824
A230046K03Rik	0.463861	1.92519	22.4405	2.17e-06	0.000715315
Mettl7a1	0.354635	3.56218	22.3052	2.33e-06	0.000754515
Rasl10a	0.386935	4.47113	21.7488	3.11e-06	0.000991444
Kcna4	-0.358832	5.8088	21.6588	3.26e-06	0.00102206
Clspn	-0.677335	0.776621	21.37	3.79e-06	0.00116374
Gatsl2	0.224503	5.70289	21.1477	4.25e-06	0.00127172
Icosl	0.531052	1.4134	21.0813	4.4e-06	0.00129628
9930104L06Rik	0.322156	3.00469	20.5476	5.82e-06	0.00168691
Kcnj2	-0.420236	4.03169	20.2608	6.76e-06	0.00193037
Ensa	0.290519	6.18358	19.9818	7.82e-06	0.00220074
Prkab1	-0.306664	2.69284	19.3951	1.06e-05	0.00286522
Anks1b	0.446704	1.7505	19.1982	1.18e-05	0.00313229
Rims4	0.261416	3.71746	18.9956	1.31e-05	0.00343538
Ormdl3	0.337056	5.10341	18.8638	1.4e-05	0.0036314
Avpr1a	-1.77759	-2.08884	18.6163	1.6e-05	0.00407948
Mc4r	0.424493	2.70882	18.4849	1.71e-05	0.00431319
Slc11a2	-0.273751	3.41676	18.2337	1.95e-05	0.00480597
Ythdc1	0.223112	4.74512	18.0534	2.15e-05	0.00520423
Ubxn2b	0.254361	5.63013	17.9465	2.27e-05	0.00543611
Imp4	0.28405	3.30744	17.9162	2.31e-05	0.00545524
Ube2g2	0.345052	4.8922	17.6695	2.63e-05	0.00613465
Kcnj4	-0.271877	4.7966	17.5867	2.74e-05	0.00625491
Pgm5	-0.507219	1.82447	17.6074	2.72e-05	0.00625491
Lurap1l	0.4193	3.89717	17.534	2.82e-05	0.00631668
2610035D17Rik	1.02456	-1.66241	17.5233	2.84e-05	0.00631668
Sh3bp4	-0.30777	4.34928	17.3366	3.13e-05	0.00688853
Maoa	-0.321637	3.80727	17.2771	3.23e-05	0.00702683
Slc5a3	0.290968	5.88512	17.2235	3.32e-05	0.00714671
Frmd3	-1.04823	-2.40145	17.0641	3.61e-05	0.00768583
Kcnv1	-0.305463	5.09559	16.9477	3.84e-05	0.00779096
Paip2b	0.252066	4.92325	16.9388	3.86e-05	0.00779096
Alox12b	0.385678	3.79268	16.9517	3.83e-05	0.00779096
Fam101b	0.352442	3.05961	16.8767	3.99e-05	0.00779096
Taf12	0.284622	2.98848	16.9744	3.79e-05	0.00779096
Rassf3	-0.484275	2.77694	16.8931	3.95e-05	0.00779096
Dnajb5	0.386762	1.63361	16.9066	3.93e-05	0.00779096
Il6st	0.235223	5.44232	16.6241	4.56e-05	0.00881046
Jag1	0.358698	2.40393	16.5547	4.73e-05	0.00904738
Clic4	-0.975954	2.36049	16.4703	4.94e-05	0.00928281
Ppih	-0.808182	-0.766254	16.4684	4.95e-05	0.00928281
Ptcd1	0.331083	4.85207	16.4229	5.07e-05	0.00941599
Hmg20a	0.251717	5.05222	16.3191	5.35e-05	0.00985056
Zfp655	-0.813109	-1.51763	16.1871	5.74e-05	0.0104608
Lactb2	-0.311323	2.75872	16.1299	5.91e-05	0.0105901
Pdia6	0.319296	4.42925	16.0371	6.21e-05	0.0110087
Hexa	0.231219	5.01098	15.9655	6.45e-05	0.0112248
Ankfn1	-1.14976	-0.0752418	15.9664	6.45e-05	0.0112248
Cbr3	0.378518	2.22228	15.8851	6.73e-05	0.0116062
Emc3	0.266268	5.26179	15.7634	7.18e-05	0.0122672
Sp9	-1.77745	-1.38021	15.7463	7.24e-05	0.012269
Slc38a9	0.208505	4.40664	15.6685	7.55e-05	0.0124085
Pnrc2	0.314284	3.83354	15.6761	7.52e-05	0.0124085
Prrc2c	-0.854521	-0.917197	15.6591	7.58e-05	0.0124085
Igsf3	-0.264173	4.92328	15.5108	8.2e-05	0.013195
Fat4	-0.379704	7.16955	15.3851	8.77e-05	0.0138695
Per1	-0.644806	0.757406	15.4004	8.7e-05	0.0138695
Recql	0.575649	0.459009	15.3659	8.86e-05	0.0138965
Gad2	-1.42095	3.41068	15.2979	9.18e-05	0.0142888
Zic1	-1.91039	-1.16222	15.0653	0.000103854	0.0160312
Klhl14	-0.959609	-1.79268	15.0345	0.000105564	0.0161648
Slc4a8	0.211807	7.21759	14.9877	0.000108212	0.0164388
2810006K23Rik	0.317902	2.63432	14.93	0.000111574	0.016816
Mettl3	0.235363	3.77249	14.9057	0.000113022	0.0169012
Luc7l	0.248071	6.09846	14.7446	0.0001231	0.0179866
Gpr63	0.334661	2.67261	14.6718	0.000127945	0.0185531
Ssr3	0.30523	6.31079	14.6209	0.000131448	0.0188307
Nova1	-0.272841	4.75668	14.6155	0.000131828	0.0188307
Calr	0.265997	8.82647	14.5673	0.000135239	0.0190419
C130074G19Rik	-0.872379	2.52875	14.5665	0.000135296	0.0190419
Ppp2r1b	0.377753	1.53425	14.5187	0.000138775	0.0192485
Parpbp	-0.661719	-0.465525	14.5218	0.000138549	0.0192485
Scin	1.12959	-2.40419	14.4964	0.000140425	0.0193373
Dnajb4	0.360218	1.76785	14.4513	0.000143831	0.0196647
Mlec	0.229619	6.55763	14.2971	0.000156101	0.021191
Snx27	0.250983	3.56979	14.2389	0.000161007	0.021703
Nr1d1	-0.282465	4.87255	14.155	0.000168353	0.0217739
Bid	0.389106	2.46459	14.1757	0.000166508	0.0217739
Gpr153	-0.471787	1.65963	14.1955	0.000164765	0.0217739
Srsf5	-0.395346	1.22772	14.1621	0.000167714	0.0217739
Zfhx3	-0.919971	1.14772	14.1549	0.000168358	0.0217739
Hspa5	0.407952	2.29378	14.1271	0.000170862	0.0219495
Inhba	0.427879	1.45812	14.0985	0.000173484	0.0221377
Igfbpl1	-1.38907	-1.21331	14.0715	0.000175989	0.0223086
Tmem255b	-1.3537	-2.62132	14.0001	0.000182797	0.0230192
Olfml2b	0.407034	5.60837	13.8975	0.000193059	0.0241139
Prpf38b	0.251574	4.43128	13.8882	0.00019401	0.0241139
Sox1	-1.52105	1.0018	13.876	0.00019528	0.0241152
4932411E22Rik	-1.16496	-0.725145	13.8069	0.000202594	0.0248581
Clpb	0.293599	3.98322	13.6955	0.000214971	0.0259115
Dnajc21	0.291685	3.3898	13.6931	0.000215241	0.0259115
Zfp213	0.285249	2.57224	13.6964	0.000214872	0.0259115
Hrk	0.32464	5.49933	13.5579	0.000231312	0.0276231
Tfrc	-0.58855	0.806122	13.5496	0.000232345	0.0276231
Zfp46	-0.234688	5.07118	13.4932	0.000239424	0.0279439
Gpatch8	-0.343775	2.02707	13.499	0.000238688	0.0279439
Taf9	0.377897	2.00595	13.51	0.000237302	0.0279439
Amd1	0.231439	6.09137	13.4594	0.000243779	0.0282574
Arc	0.691896	1.81327	13.4496	0.000245062	0.0282574
Rad51ap2	-0.602639	0.334088	13.3079	0.000264287	0.0300166
Gad2	-1.91086	-1.88145	13.3027	0.000265023	0.0300166
Klhl2	0.296395	6.00105	13.2595	0.000271204	0.0301954
Acad8	0.249285	3.73041	13.2621	0.000270821	0.0301954
Mrps6	0.292804	2.53556	13.2586	0.000271335	0.0301954
Creg2	0.273634	8.23296	13.1466	0.000288042	0.0311628
Lzts1	-0.260614	6.08092	13.1716	0.000284229	0.0311628
Trib1	0.573161	1.6978	13.1794	0.000283041	0.0311628
Stat2	0.582609	0.221264	13.1458	0.000288167	0.0311628
Zic2	-1.64315	1.16742	13.1314	0.000290385	0.0312262
Mbp	0.188611	5.85407	13.1164	0.000292722	0.0312907
Kcns1	-0.25106	3.40764	13.1066	0.000294255	0.0312907
Eml6	0.191972	5.34835	13.0549	0.000302496	0.0319894
Car2	0.237494	3.9626	13.0287	0.000306756	0.0322616
Ankrd45	0.208408	5.55299	13.0044	0.000310766	0.0325048
Rnf166	0.239058	3.50527	12.9598	0.00031825	0.0331066
Slc32a1	-1.67001	-0.726498	12.9132	0.000326268	0.0337573
2510003E04Rik	-0.986382	-2.1225	12.839	0.000339465	0.0347471
Nmrk1	0.982013	-2.14391	12.8451	0.00033836	0.0347471
Eif2ak2	-0.491095	0.772777	12.8005	0.000346526	0.0352811
Cry2	-0.21241	5.60681	12.7706	0.000352116	0.0356606
Hunk	-0.270542	5.83147	12.7198	0.000361808	0.0364492
Polr1a	0.617419	-0.292028	12.6976	0.00036613	0.0366915
Fosb	0.43783	1.76322	12.6744	0.000370691	0.0367934
Ccdc117	0.326952	3.53655	12.6464	0.000376282	0.0371259
Neurl1b	0.232266	6.28956	12.5304	0.00040038	0.0383372
Ppm1f	0.226482	6.04812	12.5546	0.000395232	0.0383372
Nr4a1	0.546485	5.61004	12.5197	0.000402687	0.0383372
Wee1	0.216358	4.09801	12.5161	0.000403462	0.0383372
Lurap1	-0.283442	2.74269	12.5374	0.000398881	0.0383372
Atp2b2	-0.3278	2.33868	12.5422	0.000397868	0.0383372
Manf	0.465858	1.51339	12.5109	0.000404583	0.0383372
Mfsd2a	0.479492	1.27299	12.4907	0.000408976	0.0384302
Bcl11a	-0.510304	1.18129	12.4873	0.000409721	0.0384302
Zic5	-1.59959	-1.63824	12.4788	0.000411587	0.0384302
Grm3	-0.371867	5.27071	12.4271	0.000423146	0.0385688
Dact2	-0.237303	5.05122	12.4286	0.000422798	0.0385688
Psme4	-0.232573	4.98679	12.4543	0.000417039	0.0385688
Apip	0.261215	2.43174	12.4346	0.000421464	0.0385688
Erlec1	-0.194813	4.62001	12.3951	0.000430469	0.0390502
Hsp90b1	0.223437	8.55201	12.3856	0.000432651	0.0390631
3010001F23Rik	1.24348	-2.95136	12.3322	0.000445205	0.0400079
Pcif1	-0.227314	4.75695	12.2711	0.000460023	0.0409549
Kctd21	0.258738	3.16348	12.2766	0.000458683	0.0409549
Uba6	0.3023	3.56787	12.1728	0.000484905	0.0427722
Dbt	0.244904	3.48719	12.1232	0.00049798	0.0435244
Uck1	0.225032	4.25668	12.0882	0.000507406	0.0441466
Abhd3	0.227487	2.99027	11.9953	0.000533339	0.0461929
Mir212	1.09885	-2.11347	11.9145	0.000556999	0.0478095
Thap1	0.283972	2.5237	11.8964	0.000562426	0.0480598
Fam83d	1.17297	-2.5428	11.8877	0.000565065	0.0480707
A230056P14Rik	0.603756	-0.365081	11.8251	0.000584382	0.0494941
Gpc4	-0.274988	4.40426	11.7827	0.000597828	0.0501887
Btg1	0.2186	4.06233	11.7875	0.000596298	0.0501887
Ecel1	-0.993069	-2.29148	11.7189	0.000618678	0.0514875
Rexo4	0.183122	5.16922	11.7034	0.000623876	0.0516953
Prr12	-0.265933	4.65604	11.6663	0.000636408	0.0525064
Ube2d3	0.742406	-1.42202	11.6486	0.000642523	0.0527834
Shisa9	-0.651168	-0.386482	11.5839	0.000665243	0.0544163
Eri1	0.212139	3.7577	11.5633	0.000672667	0.0547895
Heg1	-0.430002	1.21256	11.5454	0.000679188	0.0550862
Angel1	-0.345931	1.78797	11.4882	0.0007004	0.0565669
Klhdc9	-0.404508	1.95898	11.4601	0.000711068	0.0571872
2810021J22Rik	0.258175	3.14758	11.4399	0.000718838	0.0574619
Sox4	0.248513	3.07291	11.4356	0.000720487	0.0574619
2810403A07Rik	0.174399	4.30339	11.4038	0.000732948	0.0582131
Fam13b	0.186597	5.10275	11.3569	0.000751666	0.059453
Hecw2	-0.266123	6.11498	11.2729	0.000786452	0.0611231
Hif1an	0.174067	4.86882	11.2746	0.000785766	0.0611231
Pgpep1	0.326216	3.04768	11.2766	0.000784896	0.0611231
Rnf111	-0.931704	-2.54815	11.2675	0.000788747	0.0611231
Rmnd5a	0.22098	5.48142	11.2466	0.000797684	0.0611542
Prdm2	0.264727	4.20188	11.2368	0.000801928	0.0611542
Colgalt1	0.229198	3.10229	11.2433	0.0007991	0.0611542
Col22a1	-0.438944	0.841329	11.2393	0.000800848	0.0611542
Prkrip1	0.223215	3.61776	11.1495	0.000840542	0.0638445
Slc16a1	0.324373	4.70196	11.0815	0.000871914	0.0659657
Tbc1d22a	0.205452	4.95942	11.0646	0.000879897	0.0660475
Ide	0.283709	4.93577	11.0686	0.000877999	0.0660475
Gm20939	0.464835	0.475295	11.0523	0.000885788	0.0662299
Fan1	0.399939	1.09209	11.0092	0.000906617	0.0675236
Anapc16	0.282997	4.26087	10.8784	0.000972908	0.0711984
Trim17	0.335722	2.97182	10.8805	0.00097184	0.0711984
6430573F11Rik	-0.657503	-0.697718	10.8923	0.000965652	0.0711984
Prdm12	-2.24975	-1.71561	10.8753	0.000974557	0.0711984
Pla2g2f	0.467576	1.48807	10.8403	0.000993125	0.0720053
D15Ertd621e	0.178536	5.90003	10.7881	0.00102153	0.0737855
Pde2a	-0.327582	1.34244	10.7329	0.00105245	0.0757329
Ythdc1	0.295767	2.89612	10.7141	0.0010632	0.0762154
Zfp804b	-0.530186	0.622263	10.7073	0.00106712	0.0762154
Katna1	0.27139	2.4959	10.6163	0.00112096	0.0794679
Pcdhga9	-0.1826	3.96155	10.5454	0.00116478	0.0822692
Kctd16	-0.216846	4.56187	10.4682	0.00121448	0.0851518
Fhl2	-0.294208	2.60074	10.4698	0.00121344	0.0851518
Agl	-0.283109	2.39657	10.4536	0.00122412	0.0855141
Tmem245	0.253544	6.02931	10.4299	0.00123992	0.0859901
Foxo4	0.365412	1.2424	10.4319	0.00123857	0.0859901
Selo	-0.206513	3.77356	10.4168	0.00124876	0.0862904
Ccdc137	0.223587	3.91601	10.3889	0.00126775	0.0872881
Hcfc2	0.183073	4.28564	10.3504	0.00129449	0.0888097
Nckap5l	-0.209502	3.62075	10.3055	0.00132632	0.0900248
Eed	0.206639	3.32813	10.3059	0.00132607	0.0900248
Spata7	-0.836614	-2.01149	10.3102	0.00132299	0.0900248
Ccdc127	0.202685	4.36314	10.2839	0.00134194	0.090444
Zfp773	0.506844	0.803926	10.2855	0.00134076	0.090444
Mast1	-0.261445	3.53275	10.2116	0.00139557	0.0934154
Ndnf	-0.643659	1.9166	10.2114	0.00139579	0.0934154
Rpap3	-0.190635	4.70815	10.2023	0.00140262	0.0935456
1700016P03Rik	0.80364	-0.376416	10.1935	0.00140938	0.0936701
Bcl7b	0.19964	4.38865	10.1604	0.0014349	0.0950358
Slc25a51	0.232367	5.59537	10.1354	0.00145452	0.0960035
Ankrd34a	-0.199711	4.67664	10.1126	0.00147262	0.0966103
0610040B10Rik	-0.824372	-1.48829	10.0872	0.00149304	0.0975367
Uhrf2	0.177462	4.9759	10.057	0.00151772	0.098812
Pcgf3	0.227048	4.59508	10.0438	0.00152865	0.0988512
RP23-199B2.4	-0.611816	-0.759444	10.0455	0.00152722	0.0988512
Nova2	-0.215529	5.58438	10.0291	0.00154089	0.099013
Mansc1	-0.261364	3.2795	10.0283	0.0015415	0.099013
Mex3c	0.229881	5.24227	10.0125	0.00155484	0.09949
Cstad	-0.534965	0.0125675	10.0072	0.00155932	0.09949
Nin	0.186798	3.88864	9.98717	0.00157635	0.100128
Igfbp3	0.29854	2.98747	9.98175	0.00158099	0.100128
Bloc1s5	-0.321571	2.47598	9.97707	0.00158502	0.100128
Ormdl1	0.343036	2.05376	9.93686	0.00162002	0.102003
Tmtc3	0.255971	3.31947	9.91013	0.00164371	0.103155
Dlx6	-1.35864	-1.59831	9.90066	0.00165219	0.103349
Itga11	0.351148	2.07157	9.89213	0.00165987	0.103491
Eid2b	0.239672	3.9976	9.87724	0.00167336	0.103656
Gm17484	0.488077	0.169812	9.8482	0.00169998	0.104965
Hspa8	0.200846	4.67621	9.81092	0.00173479	0.106428
Lpcat4	-0.180324	3.69564	9.81352	0.00173234	0.106428
Tmod3	0.196346	3.10458	9.776	0.00176805	0.107146
Fkbp15	0.208076	3.0747	9.76565	0.00177802	0.107146
Baiap3	-0.707437	2.22172	9.76664	0.00177707	0.107146
Stard5	0.317498	2.05417	9.76358	0.00178003	0.107146
Zfp931	0.345466	1.64192	9.76353	0.00178007	0.107146
Arl5b	0.242092	3.59784	9.7468	0.00179635	0.107787
Dchs1	-0.30086	2.52651	9.7023	0.00184038	0.110083
1810026J23Rik	0.232013	5.35766	9.68562	0.00185715	0.110217
Sh3bp5	0.260438	5.2661	9.67158	0.0018714	0.110217
Dhx33	0.226127	3.91224	9.681	0.00186184	0.110217
Fbxo34	-1.08341	-2.48531	9.68317	0.00185963	0.110217
Npffr1	-1.70732	-1.66857	9.61422	0.00193076	0.113364
Ccnjl	0.359969	2.31947	9.59733	0.00194861	0.113714
Tmem51	-0.816602	-2.26508	9.60061	0.00194512	0.113714
Kif1a	-0.189039	5.34555	9.55954	0.00198913	0.115375
Hey2	0.472594	0.329365	9.54636	0.00200346	0.115856
Narf	0.157235	5.47816	9.52897	0.00202253	0.116288
Mzt1	0.219217	5.0017	9.52328	0.00202882	0.116288
Hist1h1b	0.493916	0.264129	9.52296	0.00202917	0.116288
N4bp2	0.601623	-0.117044	9.4932	0.00206235	0.117837
Bhlhe22	0.269788	6.61554	9.47732	0.00208027	0.118507
Shank1	-0.201036	6.43783	9.45859	0.00210163	0.119369
Anks3	0.677719	-1.16836	9.42228	0.00214365	0.121395
Map3k2	0.179217	5.51161	9.38454	0.00218823	0.123555
Tmem50b	0.202311	5.39515	9.37182	0.00220346	0.123685
Dlx2	-1.23588	-2.24549	9.37601	0.00219844	0.123685
Ahctf1	0.160698	6.11596	9.36125	0.00221621	0.124036
Pdia3	0.203067	7.27844	9.34066	0.00224125	0.124509
Slitrk1	-0.209032	6.81158	9.34236	0.00223917	0.124509
Tiparp	0.262457	3.59995	9.33827	0.00224417	0.124509
Fnbp4	-0.205525	5.09812	9.33065	0.00225352	0.124666
2610524H06Rik	-0.279941	2.18161	9.31439	0.00227361	0.125416
Cep97	0.213812	4.43901	9.24209	0.00236515	0.129717
Sacm1l	0.192622	6.36199	9.23508	0.00237422	0.129843
2210408I21Rik	-0.304846	3.22643	9.19903	0.00242143	0.131299
Dusp5	0.418588	2.94533	9.1711	0.00245867	0.132942
Gm26721	-0.507282	-0.0869647	9.15189	0.00248462	0.133966
Paip2	-0.676214	-0.820813	9.12445	0.00252216	0.135608
Sugp1	-0.191556	3.58786	9.10032	0.00255565	0.137024
Zfp329	0.189694	3.74898	9.08331	0.00257952	0.137918
Wdr33	-0.649625	-1.82236	9.07684	0.00258867	0.138022
Cotl1	0.270774	5.34562	9.06447	0.00260624	0.138188
Ak3	0.170764	4.66208	9.0652	0.0026052	0.138188
Acss1	0.321007	2.57277	9.05653	0.00261759	0.138407
D14Abb1e	0.536148	0.255935	9.04864	0.0026289	0.138622
Trib2	0.238169	4.91011	8.99483	0.00270745	0.141208
Spef1	0.286671	1.4556	8.9604	0.00275895	0.143114
Zfp462	0.157827	6.36004	8.94363	0.00278439	0.143269
Npy1r	-0.183708	4.32198	8.94611	0.00278061	0.143269
Gadd45b	0.350513	2.54442	8.92108	0.00281898	0.14466
AK129341	0.199204	3.587	8.89523	0.00285916	0.146111
Gm13111	-0.68595	0.505222	8.89309	0.00286252	0.146111
Fndc9	-0.676608	-0.646129	8.88476	0.00287561	0.146388
Magel2	-0.940058	-0.349733	8.86655	0.00290443	0.147215
Usp2	-0.60274	-0.705962	8.8648	0.00290722	0.147215
Rnf19a	0.244961	3.50535	8.84866	0.00293305	0.148131
Traf6	0.740999	-1.51841	8.82606	0.00296959	0.149581
Pde3b	0.221564	2.88042	8.80624	0.00300202	0.150818
Cpsf6	0.147088	5.88473	8.79181	0.00302586	0.151618
Ip6k1	0.453918	0.239859	8.78462	0.00303781	0.151819
6720489N17Rik	0.46397	0.352181	8.77613	0.00305197	0.15213
Taco1	0.224228	3.11714	8.73779	0.00311683	0.154557
Mrap	0.786262	-2.31584	8.74202	0.0031096	0.154557
Hsd17b7	0.222707	3.65483	8.721	0.00314565	0.155183
Cnot1	-0.392963	0.623059	8.61046	0.00334237	0.164042
Fam126b	0.202706	3.09659	8.58516	0.00338913	0.165894
Fgf14	-0.916712	-2.55802	8.5807	0.00339745	0.165894
Tmem170b	0.226294	6.56345	8.54421	0.00346623	0.167543
E330009J07Rik	0.16276	6.06158	8.54858	0.00345792	0.167543
Gpatch11	0.1837	4.48285	8.54882	0.00345745	0.167543
Gabrd	-0.163864	4.35462	8.49583	0.00355962	0.169912
Rpp25	-0.474252	0.0516059	8.49936	0.00355271	0.169912
Asxl3	-0.198277	3.90667	8.48806	0.00357485	0.170214
Hist1h4b	0.367189	1.7992	8.45015	0.00365014	0.17276
Ythdf3	-0.519475	-0.559037	8.44753	0.00365539	0.17276
BC030476	0.346448	2.23822	8.4423	0.00366592	0.172831
Acin1	0.566212	-0.53748	8.43111	0.00368855	0.173471
Map6	0.187142	3.57523	8.42513	0.0037007	0.173616
Rmdn3	0.168824	5.26011	8.40513	0.00374163	0.175107
Gm13375	-0.32848	1.65318	8.40059	0.00375099	0.175117
Kcnh4	-0.521065	0.470329	8.38976	0.00377342	0.175735
Fras1	-0.227334	5.62543	8.36367	0.00382797	0.177463
Cygb	0.20475	5.0377	8.34639	0.00386455	0.177463
Foxo1	-0.215427	4.51983	8.34281	0.00387216	0.177463
Lrrc6	-0.278086	2.35078	8.35846	0.00383895	0.177463
Crebl2	0.280274	1.98895	8.34128	0.00387542	0.177463
A230065H16Rik	-1.91745	-1.3152	8.35365	0.00384914	0.177463
B930041F14Rik	-0.236768	3.22343	8.31883	0.00392361	0.179241
Smg1	0.194098	7.37834	8.28725	0.00399243	0.18195
Itgav	-0.192126	5.65142	8.25213	0.00407041	0.184189
Gtf3c2	-0.182928	3.40718	8.25891	0.00405525	0.184189
Dixdc1	0.245193	2.91171	8.25492	0.00406417	0.184189
Arid4b	0.263139	2.14733	8.23065	0.00411887	0.185504
Myd88	0.341577	1.30417	8.23106	0.00411796	0.185504
Mri1	-0.302752	1.63579	8.21187	0.00416172	0.186556
Tamm41	-0.336408	1.28444	8.21344	0.00415812	0.186556
Cic	-0.209172	5.21353	8.16229	0.00427704	0.187894
Rasl11b	0.211276	4.9314	8.16107	0.00427991	0.187894
Lrrc20	0.228295	4.28357	8.16459	0.0042716	0.187894
Kif1a	-0.218225	2.64511	8.18977	0.00421274	0.187894
Net1	0.310486	1.57181	8.16821	0.00426309	0.187894
Kif11	0.379251	0.701266	8.17583	0.00424522	0.187894
Armcx6	0.423185	0.430104	8.18541	0.00422287	0.187894
Cdca7l	0.482199	-0.242786	8.18067	0.00423392	0.187894
Khdrbs2	-0.188551	2.89496	8.1082	0.00440655	0.193011
Diras2	-0.213611	8.08071	8.09258	0.00444469	0.193854
Chpt1	0.245198	2.15578	8.09202	0.00444606	0.193854
Ddit4	0.23409	4.13087	8.07835	0.00447971	0.194436
Tmem81	0.379749	0.912077	8.08228	0.00447002	0.194436
Dcakd	0.191729	2.971	8.05698	0.00453287	0.194856
BC021891	-0.358424	1.69516	8.0543	0.00453958	0.194856
Palm	-0.457815	-0.210565	8.06479	0.00451338	0.194856
Etl4	-0.62789	-1.23251	8.05401	0.0045403	0.194856
Ick	0.678977	-1.70316	8.05458	0.00453889	0.194856
Dido1	0.212002	5.38902	8.04355	0.00456659	0.194909
Eif4e3	0.205102	3.18024	8.04844	0.00455429	0.194909
Pou6f1	-0.51088	-0.00770103	8.04137	0.00457208	0.194909
Elk4	0.241435	2.61713	8.03547	0.00458701	0.195111
Eaf1	0.228331	3.40603	8.0204	0.00462533	0.195438
Gm13446	-0.318186	1.82929	8.02776	0.00460658	0.195438
Lin7c	0.706827	-1.27007	8.02059	0.00462486	0.195438
Cdyl2	0.160589	4.58408	8.01342	0.0046432	0.195761
D230017M19Rik	0.472838	-0.0966407	7.98364	0.00472019	0.198134
Grem1	0.398379	1.90988	7.9781	0.00473465	0.198306
Cand2	-0.375469	1.04114	7.9611	0.00477933	0.199741
H13	0.243108	2.66654	7.95089	0.00480637	0.200065
2310022B05Rik	-0.243489	2.4246	7.94724	0.00481608	0.200065
Thbd	0.405853	0.43008	7.94635	0.00481844	0.200065
Ptpn4	0.161525	5.29753	7.93083	0.00485996	0.201352
Fam117a	0.266915	1.54274	7.90699	0.00492441	0.202706
Prosc	0.32255	1.29839	7.909	0.00491895	0.202706
Card6	0.356972	0.815686	7.91321	0.0049075	0.202706
Smtnl2	0.516987	-0.112661	7.90102	0.00494068	0.202939
Snx7	-0.284365	1.49357	7.89584	0.00495485	0.203085
Sat2	-0.395893	0.747996	7.8867	0.00497995	0.203678
Mrpl9	0.20496	3.81536	7.87885	0.00500162	0.204128
Daglb	-0.221084	5.01858	7.87462	0.00501335	0.204171
Hnrnpl	-0.171802	3.14335	7.86069	0.00505213	0.205314
R3hcc1l	0.20529	4.32289	7.83849	0.00511453	0.20741
Usp50	0.604751	-0.653599	7.80304	0.00521584	0.211071
Rsbn1	0.186608	3.66286	7.72958	0.00543233	0.218906
Cited4	-0.539095	0.724706	7.73138	0.00542692	0.218906
Tmem208	0.211548	2.38701	7.70712	0.00550035	0.220635
Cwc27	-0.849153	-2.48598	7.70401	0.00550983	0.220635
Arhgef9	-0.205381	3.4568	7.67936	0.0055856	0.223202
Gm10814	-0.61735	-1.63968	7.67397	0.00560232	0.223404
Bbs4	0.18689	5.65951	7.66102	0.00564267	0.224348
Hist1h1e	-0.216476	4.55412	7.65886	0.00564943	0.224348
Dusp6	0.318199	6.26174	7.65019	0.00567664	0.224437
Tmem28	0.188565	2.83966	7.64695	0.00568684	0.224437
Fv1	0.211815	2.76549	7.6476	0.0056848	0.224437
Id2	-0.200304	4.34373	7.63965	0.0057099	0.224561
Prkag2	0.183049	4.15589	7.63852	0.00571346	0.224561
Ero1lb	0.160937	3.41605	7.62862	0.00574492	0.225335
Orc5	0.20874	3.74529	7.61765	0.00577997	0.226173
Smoc2	0.352979	2.97567	7.60721	0.00581354	0.226173
Zhx2	0.249767	2.71105	7.60794	0.00581119	0.226173
Zfp503	0.331661	1.06801	7.60809	0.00581071	0.226173
1700001L05Rik	-0.254169	2.16758	7.59469	0.00585404	0.227286
Ikbkb	0.328271	1.17771	7.58455	0.00588708	0.228106
Krt83	0.694497	-2.06226	7.56943	0.00593665	0.2291
Brinp3	-0.749286	-0.664173	7.54563	0.0060156	0.23154
Gm11730	0.933458	-2.47186	7.54308	0.00602409	0.23154
Pxdn	0.177611	3.443	7.53327	0.00605697	0.232338
Usp31	0.176637	7.43923	7.46745	0.00628246	0.236735
Gfod1	0.185975	7.272	7.45672	0.00632002	0.236735
2010300C02Rik	-0.250687	4.3941	7.47209	0.00626629	0.236735
Pkp2	0.230391	4.2484	7.45721	0.00631828	0.236735
Nop14	-0.149965	4.09994	7.48742	0.00621314	0.236735
2010300C02Rik	-0.243362	3.40483	7.46975	0.00627443	0.236735
Hist1h2bc	0.317825	2.51429	7.48593	0.00621831	0.236735
Gm11613	-0.361215	0.961848	7.48004	0.00623868	0.236735
Srrt	0.369926	0.80375	7.45903	0.00631191	0.236735
Inip	0.433343	0.646955	7.46674	0.00628492	0.236735
Gfpt2	-0.478441	-0.0945502	7.47555	0.00625423	0.236735
Pcdhga9	-0.247032	4.8082	7.45223	0.00633579	0.236862
Bloc1s2	0.372162	1.08778	7.42038	0.00644891	0.240621
Cd164	0.158764	4.39547	7.39297	0.00654794	0.243841
Tst	-0.672399	-1.36145	7.38931	0.00656126	0.243862
Rxfp3	0.580814	-0.227877	7.37753	0.0066044	0.244516
Atg16l2	-0.681058	-1.97314	7.37909	0.00659865	0.244516
Lzts1	-0.26817	3.23303	7.34446	0.00672696	0.248573
Mtx3	0.138137	5.28408	7.34027	0.00674268	0.248674
Otub2	0.480145	0.533202	7.33593	0.00675897	0.248795
Abhd2	-0.18588	5.0183	7.32055	0.00681707	0.249995
Pycr2	0.213128	4.38316	7.32038	0.0068177	0.249995
Gpr165	-0.309575	2.52736	7.29678	0.00690784	0.252816
Cdkn1b	0.23472	3.10442	7.26722	0.00702244	0.254577
Snx24	0.275975	2.00695	7.26735	0.00702193	0.254577
BC027231	0.242249	1.80486	7.27133	0.00700639	0.254577
Prmt6	-0.272169	1.80178	7.27289	0.00700032	0.254577
Unkl	0.837961	-2.58679	7.27261	0.0070014	0.254577
Layn	0.449981	0.0551549	7.25991	0.00705107	0.255131
Rsc1a1	0.159941	4.52896	7.25595	0.00706663	0.255212
Msrb2	0.190985	3.8735	7.23724	0.00714066	0.255916
Srsf10	0.37666	1.34413	7.23415	0.00715297	0.255916
Lmo1	0.424053	0.181743	7.24034	0.00712836	0.255916
Noxred1	0.781671	-0.633438	7.24172	0.00712289	0.255916
Agap1	0.299743	1.65755	7.22171	0.00720271	0.257215
Glyr1	-0.547107	-0.877832	7.21717	0.00722095	0.257386
Yipf6	0.168315	4.76837	7.20658	0.00726369	0.258428
Adamts20	0.618001	-0.818413	7.18811	0.00733882	0.260134
Usp34	-0.196189	3.29638	7.15102	0.00749213	0.264101
Tmem231	0.190484	2.92488	7.14336	0.00752419	0.264744
Gorasp1	0.159355	4.33186	7.13763	0.00754828	0.265104
Map6d1	0.19866	4.68443	7.13379	0.00756446	0.265185
Slc15a4	0.467524	0.0670222	7.12501	0.00760159	0.266
Ndufv3	-0.290039	2.73211	7.10262	0.00769713	0.267969
Mitd1	0.22536	1.98784	7.10351	0.00769331	0.267969
Plxnd1	-0.314313	5.49305	7.08962	0.00775319	0.268276
Ier3ip1	0.158297	4.2144	7.08694	0.00776475	0.268276
Anln	0.244153	4.06279	7.09648	0.00772356	0.268276
Hdac9	-0.444859	0.211444	7.07681	0.00780878	0.269311
Zfp72	0.260525	2.03921	7.02093	0.00805624	0.277346
Agpat4	0.179124	5.02392	7.01307	0.00809166	0.278065
Lman2	0.19044	5.74959	7.00387	0.00813336	0.278499
Ptchd1	-0.159328	3.83368	7.00636	0.00812207	0.278499
Pcbp3	-0.357694	0.890692	6.99514	0.00817312	0.27936
Camkk1	0.186918	7.42911	6.97511	0.00826511	0.282001
Tceanc2	0.184605	3.56205	6.96225	0.00832471	0.283529
1110012L19Rik	0.29924	2.27473	6.94073	0.00842549	0.286254
Gmeb1	0.610118	-1.87316	6.93879	0.00843464	0.286254
Exog	-0.727108	-2.32496	6.9339	0.0084577	0.286529
4933431E20Rik	-0.576993	-1.32888	6.92437	0.00850289	0.287044
Dok7	0.716003	-2.10822	6.91027	0.0085702	0.288807
Mrs2	0.145836	4.27015	6.89819	0.0086283	0.290254
Xbp1	0.280988	1.94452	6.88158	0.00870887	0.29245
Tob2	0.221621	3.33104	6.86907	0.00877002	0.293474
Sdccag8	0.378381	0.517169	6.87085	0.00876131	0.293474
Setd7	0.161815	7.37442	6.85957	0.00881677	0.294523
Kif3b	0.166606	6.70182	6.83778	0.00892498	0.297177
Nedd4l	0.856095	-2.77544	6.83732	0.00892727	0.297177
Cyhr1	0.179753	5.50758	6.82009	0.00901382	0.29904
Tspyl2	-0.167499	4.5847	6.79957	0.00911797	0.29904
Ybey	0.20732	2.47037	6.79842	0.00912385	0.29904
Zfp493	0.259179	1.92731	6.80798	0.00907514	0.29904
Fam163a	-0.420473	1.09726	6.8057	0.00908672	0.29904
Chn2	-0.431896	1.02281	6.79844	0.00912375	0.29904
Rnf144b	-0.80685	-2.44285	6.80814	0.00907434	0.29904
Pibf1	0.812236	-2.48503	6.81528	0.00903812	0.29904
Srek1	0.181801	4.6943	6.78679	0.0091835	0.300481
Dcp1a	0.164365	4.44382	6.77249	0.00925738	0.30065
Tmem191c	-0.275296	1.65187	6.77212	0.00925928	0.30065
Plvap	-0.317184	1.10595	6.7706	0.00926719	0.30065
4732414G09Rik	-0.481241	-1.04551	6.77215	0.00925915	0.30065
3830406C13Rik	-0.685484	-2.1499	6.77198	0.00926	0.30065
Rbbp5	0.519478	-0.455116	6.75218	0.00936333	0.303255
Rasd2	0.197122	5.70944	6.7384	0.00943591	0.304575
Src	0.204871	3.36636	6.74063	0.00942415	0.304575
Pop5	0.215718	4.30761	6.72158	0.00952534	0.306944
Sympk	-0.372893	0.710062	6.71368	0.0095676	0.307787
Spry4	0.268653	2.23323	6.70005	0.00964103	0.309498
Txnrd3	-0.493949	-0.827628	6.69781	0.00965312	0.309498
Fam50a	-0.367622	0.475938	6.6947	0.00966999	0.309521
Ykt6	0.174258	5.41609	6.68637	0.00971528	0.310308
Arhgef15	-0.29222	1.23675	6.68422	0.00972703	0.310308
Txndc16	0.41741	-0.000559924	6.66429	0.00983641	0.313276
Ptn	-0.180693	5.78956	6.65394	0.00989371	0.314577
Pnn	0.139432	4.86802	6.63958	0.00997373	0.315882
Cstf3	0.165503	3.86491	6.63318	0.0100097	0.315882
Mir22hg	-0.196087	3.56371	6.62335	0.0100651	0.315882
Wnt2	0.224604	3.06642	6.62304	0.0100668	0.315882
Kif26a	-0.290571	1.59046	6.62584	0.010051	0.315882
Senp7	-0.587402	-1.33218	6.635	0.00999942	0.315882
Ptprcap	-0.86946	-2.67182	6.62965	0.0100295	0.315882
Cth	0.475281	-0.173426	6.61764	0.0100974	0.316323
Oscp1	-0.366763	0.455233	6.61274	0.0101252	0.316677
Tulp3	0.313183	1.66354	6.60434	0.0101731	0.317138
Aif1l	-0.672921	-1.4625	6.60459	0.0101716	0.317138
Rps6kb1	0.12615	5.27672	6.57976	0.0103145	0.320451
Mypn	-0.981864	-2.40347	6.57993	0.0103135	0.320451
Htr2a	0.24382	3.56117	6.57367	0.0103498	0.32056
Wasf1	-0.156801	6.66064	6.55973	0.0104312	0.322559
Plekhg5	-0.229849	2.56557	6.53305	0.0105888	0.326904
Prpf18	0.150694	5.4635	6.50382	0.0107643	0.329136
Raver2	0.171459	4.77634	6.50868	0.0107349	0.329136
Smim15	0.181236	4.44331	6.51131	0.0107191	0.329136
Slc9a2	0.183693	3.9963	6.50484	0.0107581	0.329136
Wwox	0.430342	0.0657136	6.50684	0.010746	0.329136
Scnn1a	-0.260513	2.03249	6.50032	0.0107855	0.32926
Cecr2	0.209947	3.5164	6.49587	0.0108125	0.329559
Ppil4	0.144706	5.73047	6.4771	0.0109273	0.332
Opa3	0.143183	4.55975	6.47864	0.0109179	0.332
Gmfb	0.215414	7.04212	6.45879	0.0110405	0.334907
Mrpl3	0.186692	2.49697	6.45269	0.0110785	0.334996
Pik3ip1	0.333269	1.04376	6.45284	0.0110775	0.334996
Arhgap31	0.221134	3.31142	6.43091	0.0112151	0.338061
Zbtb46	-0.385921	0.360945	6.43306	0.0112015	0.338061
Gid4	0.193067	5.19037	6.41841	0.0112943	0.339913
Fgf12	-0.177572	3.14814	6.40795	0.011361	0.340491
Eprs	-0.396075	0.5847	6.40704	0.0113669	0.340491
Map1lc3b	0.16215	6.32326	6.39883	0.0114195	0.341534
Zfp157	0.138526	4.37598	6.38466	0.0115111	0.341956
Gpn3	0.20542	3.50652	6.38355	0.0115183	0.341956
Mpdz	0.290162	1.89032	6.38987	0.0114774	0.341956
Stom	0.313335	1.49071	6.39253	0.0114602	0.341956
Psmg3	0.480015	-0.514602	6.38282	0.011523	0.341956
Chrm1	-0.253744	1.97536	6.37776	0.0115559	0.342402
1500011B03Rik	0.178017	4.91181	6.3683	0.0116177	0.343225
C7	-0.877931	-2.46486	6.36801	0.0116196	0.343225
Srbd1	0.172502	3.21057	6.36086	0.0116665	0.344081
Gm14296	0.871422	-1.79137	6.3542	0.0117104	0.344844
Slc45a1	-0.407503	0.445342	6.32832	0.0118825	0.349373
Tanc2	-0.149261	5.41578	6.32113	0.0119307	0.349644
4632415L05Rik	0.18277	3.57105	6.3188	0.0119465	0.349644
Itgb1bp1	0.579634	-1.85971	6.31974	0.0119401	0.349644
A530072M11Rik	-0.768162	-2.47143	6.30026	0.0120721	0.352243
Mtr	0.180154	2.71504	6.29379	0.0121161	0.352454
Ddit3	0.463299	-0.155852	6.29077	0.0121368	0.35252
Cyb5	0.162068	3.58106	6.26911	0.0122861	0.352683
Cnpy4	0.197791	2.59906	6.26857	0.0122898	0.352683
Pcdhga9	-0.246296	2.21245	6.28146	0.0122008	0.352683
Med22	0.33088	0.806941	6.27192	0.0122666	0.352683
Ednra	0.414818	-0.11638	6.27074	0.0122748	0.352683
Dph6	-0.461435	-0.607333	6.28558	0.0121725	0.352683
Ppef1	-0.529155	-1.29686	6.27669	0.0122336	0.352683
Gm13483	0.786611	-2.4172	6.26974	0.0122817	0.352683
Wdr6	-0.282819	7.16951	6.25946	0.0123532	0.353971
Frat2	0.24975	1.89668	6.25072	0.0124143	0.35519
Trnau1ap	-0.203029	2.52273	6.24756	0.0124365	0.355293
AI836003	-0.180967	3.17254	6.23985	0.0124907	0.356311
Cxcl14	-0.437942	0.35565	6.23539	0.0125222	0.356677
Zfp451	0.15751	4.71034	6.23193	0.0125467	0.356845
Ksr1	0.291831	1.8394	6.22511	0.0125951	0.357161
Pacsin3	-0.940407	-2.83603	6.22722	0.0125801	0.357161
Dmxl1	0.144605	6.92497	6.21937	0.012636	0.35779
Lbh	0.208486	1.99798	6.20288	0.0127543	0.360605
Pvr	0.324223	1.0765	6.19954	0.0127784	0.360754
Etl4	-0.629007	-1.19891	6.19134	0.0128377	0.361894
Prss16	0.610564	-1.30989	6.18726	0.0128673	0.362196
Kalrn	-0.278263	1.42989	6.17831	0.0129326	0.363498
Abhd12	0.549506	-1.63437	6.16951	0.0129971	0.36406
Gabrb2	-0.50814	-0.956401	6.1588	0.013076	0.365384
Slc12a9	-0.195701	3.23486	6.15621	0.0130952	0.365386
1500035N22Rik	-0.965993	-2.82549	6.15131	0.0131315	0.365867
Man1c1	0.180557	3.05816	6.14767	0.0131585	0.366086
Them4	0.200246	3.31613	6.13939	0.0132203	0.36727
Ggcx	0.153966	3.57138	6.1293	0.0132959	0.368322
Zfp882	0.209255	3.27381	6.12921	0.0132966	0.368322
Hes1	0.286392	2.29142	6.122	0.013351	0.369293
Sgpp1	0.198124	4.73842	6.11416	0.0134103	0.370042
Lcp2	-0.519765	-1.56123	6.11319	0.0134177	0.370042
Apopt1	0.807979	-2.80422	6.11077	0.013436	0.370042
Fam181b	-0.334378	0.893209	6.10569	0.0134748	0.370575
Mrpl17	0.193475	2.54396	6.10306	0.0134948	0.370595
Scamp2	0.188897	2.31176	6.08583	0.013627	0.373688
Ovca2	0.166717	3.29847	6.08224	0.0136548	0.373914
Pacsin1	0.20474	2.43808	6.07223	0.0137324	0.374966
Nebl	0.19696	5.72591	6.06027	0.0138256	0.376439
Mical3	-0.969117	-2.77185	6.06064	0.0138228	0.376439
Mrps25	0.135229	4.71808	6.04079	0.013979	0.379514
Txnl4a	0.20545	3.35104	6.03339	0.0140377	0.379514
Hus1	0.5528	-1.52552	6.03905	0.0139928	0.379514
Snora7a	0.693036	-1.60378	6.03388	0.0140339	0.379514
Hes7	0.79184	-2.74476	6.03668	0.0140116	0.379514
Wdr92	0.208103	3.07105	6.02181	0.0141301	0.381394
Tbc1d13	0.153741	4.74755	6.01648	0.0141729	0.381551
Tldc1	0.206755	2.80336	6.01115	0.0142158	0.382169
4833424O15Rik	-0.395467	0.359004	6.00405	0.0142731	0.383171
Cxcl12	0.297063	2.65259	5.99424	0.0143527	0.384768
Tmem178b	-0.151021	6.20695	5.98718	0.0144102	0.385231
Paqr3	0.304972	1.08642	5.98814	0.0144024	0.385231
Entpd3	0.177634	2.76887	5.97622	0.0145001	0.386243
Fam132a	-0.217598	1.79992	5.97518	0.0145086	0.386243
Chd2	0.124324	6.43952	5.96982	0.0145528	0.386882
Ppp1r1a	-0.166082	5.37423	5.95929	0.0146399	0.388659
Myo5b	-0.385105	3.20886	5.95518	0.0146741	0.389026
Fahd2a	-0.180582	2.74603	5.94891	0.0147264	0.389872
Rab21	0.132452	4.84236	5.93271	0.0148624	0.389973
Acot2	0.203596	2.95698	5.93184	0.0148697	0.389973
Met	-0.201948	2.73117	5.94286	0.014777	0.389973
Adi1	0.192206	2.34549	5.93682	0.0148277	0.389973
Ikbip	0.274588	1.41772	5.93036	0.0148822	0.389973
St6galnac4	0.306949	1.33595	5.93927	0.0148072	0.389973
H2afv	0.301068	1.20455	5.92906	0.0148932	0.389973
Acot12	-0.621737	-1.6143	5.93371	0.014854	0.389973
Slc6a1	-0.37387	3.97678	5.92317	0.0149431	0.390212
Ypel2	0.152062	4.8337	5.92076	0.0149635	0.390214
Hnrnph3	0.219982	2.94448	5.9082	0.0150706	0.390404
Fam120b	-0.347837	1.98016	5.91442	0.0150174	0.390404
Sfrs18	-0.40307	0.679046	5.90794	0.0150728	0.390404
Neurl2	-0.476618	-0.891923	5.90806	0.0150717	0.390404
Rai2	-0.458858	-1.15271	5.91666	0.0149984	0.390404
Trmt13	-0.534021	-1.01763	5.90078	0.0151341	0.390935
Chrm5	0.326555	2.61834	5.89719	0.015165	0.391205
Rora	-0.636248	-2.31861	5.89402	0.0151924	0.391382
Zfp866	0.129975	4.48928	5.87944	0.0153187	0.394107
Scrn1	-0.152469	6.61191	5.87666	0.0153429	0.394165
Cox19	0.17879	2.66055	5.87073	0.0153947	0.394165
Crk	0.321806	1.29662	5.86974	0.0154034	0.394165
Rapgef5	-0.411563	-0.126539	5.87225	0.0153814	0.394165
Sap30bp	0.161005	5.22318	5.86571	0.0154386	0.394412
Fzd10	-0.677635	-2.54951	5.86393	0.0154542	0.394412
Pkia	0.209965	6.81184	5.84724	0.0156015	0.3963
Galns	-0.391775	0.505045	5.84617	0.015611	0.3963
Med7	0.844698	-2.16157	5.85013	0.0155759	0.3963
Gm26559	-0.552328	-1.74115	5.84211	0.0156471	0.396689
Sema7a	-0.124853	6.55979	5.83356	0.0157233	0.397926
Wdr45b	0.153288	5.02656	5.82804	0.0157727	0.397926
Ccs	-0.182802	2.92768	5.82822	0.0157711	0.397926
Rims2	-0.261763	2.32878	5.82515	0.0157986	0.397926
Lrrc57	0.424583	-0.289069	5.82502	0.0157998	0.397926
Iqsec3	-0.206081	2.05262	5.8133	0.0159054	0.400059
Tub	0.132175	7.70464	5.78782	0.0161376	0.401154
Slc35f1	-0.177795	5.90273	5.80159	0.0160117	0.401154
Tmem64	0.202043	4.62522	5.78839	0.0161324	0.401154
Noc3l	0.141177	3.9416	5.80119	0.0160153	0.401154
Zfp850	0.18998	3.44829	5.78842	0.0161321	0.401154
Prrc2a	-0.213778	2.43062	5.79002	0.0161174	0.401154
Prdm2	-0.177165	2.42826	5.80519	0.015979	0.401154
Lgr5	-0.444034	-0.985702	5.79917	0.0160337	0.401154
Tgfb3	0.265966	1.97412	5.74637	0.0165227	0.409665
Zfp52	0.19459	2.2421	5.73778	0.0166038	0.411142
Crkl	0.219112	2.82152	5.7348	0.016632	0.411308
Fxyd1	-0.575964	-2.09386	5.73117	0.0166664	0.411628
Setd1a	-0.131886	4.45211	5.7244	0.0167307	0.411898
Daglb	-0.567145	-0.693881	5.72323	0.0167419	0.411898
Stat2	0.885066	-2.65855	5.72396	0.0167349	0.411898
Ccar1	0.157157	4.03371	5.71733	0.0167982	0.412225
Klf11	-0.319423	1.49007	5.71872	0.016785	0.412225
Rab9b	0.189533	5.56163	5.70052	0.0169599	0.414597
N6amt2	0.184912	3.34308	5.70172	0.0169483	0.414597
1700040D17Rik	-0.60419	-2.01989	5.70348	0.0169314	0.414597
Slc35e4	-0.18563	3.71251	5.67584	0.0172001	0.419933
Fnbp1	-0.516855	-1.31801	5.67063	0.0172513	0.420111
Pygb	0.207481	7.12925	5.66085	0.0173477	0.420356
Osbpl11	0.14451	4.84246	5.66535	0.0173033	0.420356
Pcmtd1	0.180967	4.5515	5.66365	0.01732	0.420356
Yod1	0.14784	4.38796	5.65572	0.0173986	0.420356
Gadd45a	0.324951	0.880715	5.65184	0.0174371	0.420356
Slc12a7	0.425097	-0.251261	5.65834	0.0173725	0.420356
A930015D03Rik	-0.418182	-0.356851	5.65239	0.0174316	0.420356
Gucy1a2	-0.54718	-0.688834	5.6559	0.0173967	0.420356
Snrnp48	0.313889	1.20018	5.64961	0.0174593	0.420362
Rusc1	-0.481519	-0.166173	5.64344	0.0175208	0.421314
Bcl9	-0.139383	4.85026	5.62232	0.0177332	0.425885
Trh	2.13326	-0.279375	5.61176	0.0178403	0.427922
Epha7	0.216053	2.53211	5.60284	0.0179314	0.429569
Unc79	0.191175	2.24132	5.59768	0.0179843	0.429875
Dcaf11	0.522493	-0.759105	5.59721	0.0179891	0.429875
Ago4	0.314029	0.792926	5.59145	0.0180483	0.430215
Rrad	0.780993	-2.53409	5.59157	0.0180471	0.430215
Arfgap1	-0.432153	-0.582481	5.58757	0.0180884	0.430634
Tmem106b	0.187126	7.81418	5.57451	0.0182238	0.431175
Fem1c	-0.164716	3.96457	5.57709	0.0181969	0.431175
Dnajb11	0.173051	3.66683	5.57728	0.018195	0.431175
Gadd45g	0.240147	2.47171	5.57649	0.0182032	0.431175
Adra2b	-1.38131	-2.77754	5.57938	0.0181732	0.431175
Neto2	0.321994	0.795872	5.56955	0.0182754	0.431864
Zfp874b	0.153623	3.44806	5.56338	0.01834	0.432856
Syne1	-0.196665	7.6344	5.55819	0.0183944	0.433193
Lin7c	0.201083	6.83914	5.5577	0.0183995	0.433193
Pdzd2	0.182575	5.94991	5.55154	0.0184644	0.433796
Dnm1l	-0.203888	2.59861	5.55097	0.0184705	0.433796
Cyld	0.512765	-1.94998	5.54443	0.0185396	0.434885
Rgs8	0.148642	5.74722	5.53282	0.018663	0.435014
Sppl2a	0.151888	5.0285	5.53768	0.0186112	0.435014
Pde1b	-0.18259	3.50332	5.53191	0.0186727	0.435014
Zfp101	0.159541	3.25226	5.53522	0.0186374	0.435014
Prmt6	0.23	1.67172	5.54021	0.0185843	0.435014
Atp12a	-0.760933	-2.87219	5.53109	0.0186814	0.435014
Ptma	0.174129	6.58464	5.52412	0.0187561	0.435814
Spty2d1	0.160257	5.05063	5.51982	0.0188022	0.435814
Camk2a	-0.430598	-0.587439	5.51938	0.0188069	0.435814
Dnajb5	0.256113	2.32402	5.5139	0.0188659	0.436653
9330159F19Rik	0.294848	0.98982	5.50239	0.0189905	0.439007
Cyp7b1	0.204318	4.50077	5.49346	0.0190878	0.440723
Glp1r	-0.943162	0.00795629	5.48771	0.0191506	0.441555
Wnt3	-0.514462	-1.7252	5.47765	0.0192611	0.44259
Paqr3	0.280127	1.3786	5.47408	0.0193006	0.442964
2900055J20Rik	-0.164924	3.20772	5.46592	0.0193909	0.444504
Cnbp	-0.302724	1.59772	5.45506	0.0195118	0.44674
Dstyk	0.160349	6.17067	5.43591	0.0197268	0.449899
2510009E07Rik	-0.139343	5.35721	5.43743	0.0197097	0.449899
Pnma3	-0.184868	4.47455	5.43441	0.0197437	0.449899
Junb	0.308103	4.33795	5.43639	0.0197213	0.449899
Gmppb	0.182012	3.17817	5.42926	0.0198021	0.450156
Samd8	0.780828	-1.75165	5.43082	0.0197844	0.450156
Epas1	-0.316981	2.43258	5.42696	0.0198282	0.450216
Dok5	-0.420801	-0.286448	5.42352	0.0198673	0.450501
Nptx1	0.206154	9.49595	5.40787	0.0200462	0.451078
Sstr3	-0.1664	4.79789	5.4156	0.0199576	0.451078
Vcl	0.17326	4.04035	5.41248	0.0199933	0.451078
Zfp113	0.185373	3.33664	5.40507	0.0200783	0.451078
Dpyd	-0.812827	-2.63184	5.40588	0.020069	0.451078
Htra1	0.412483	0.0686132	5.3993	0.0201448	0.452042
Pak4	0.230241	2.58582	5.39009	0.0202514	0.452531
Bfar	0.259504	1.71205	5.39244	0.0202242	0.452531
Gramd1b	-0.34824	0.355006	5.38785	0.0202774	0.452531
Tstd1	0.654808	-1.55676	5.38721	0.0202848	0.452531
Zfp133-ps	0.400371	-0.286226	5.38348	0.0203283	0.452973
Irs2	0.163818	5.94445	5.37302	0.0204505	0.454639
Fam63b	0.171877	4.90247	5.36932	0.020494	0.455076
Stip1	0.156291	7.21336	5.34614	0.0207682	0.457344
Cdc40	-0.169833	4.83102	5.34497	0.0207821	0.457344
Lmln	0.16931	4.39054	5.35081	0.0207127	0.457344
Zfp932	0.199343	3.08807	5.35489	0.0206642	0.457344
Aff4	0.527624	-1.67611	5.34949	0.0207283	0.457344
Chrd	-0.756565	-2.29309	5.34935	0.02073	0.457344
Plekha8	0.76778	-2.30446	5.34053	0.0208351	0.457344
Phospho2	0.643815	-2.35241	5.34204	0.0208171	0.457344
Rgn	-0.74532	-2.80578	5.35422	0.0206722	0.457344
Smim8	-0.479621	-1.44068	5.338	0.0208654	0.457485
Top1	0.139708	6.70841	5.33551	0.0208952	0.457614
Ier2	0.399389	1.01043	5.33265	0.0209295	0.457842
Cln5	0.216826	2.10828	5.32948	0.0209677	0.458154
Bet1l	0.174839	4.01135	5.3254	0.0210168	0.45818
Krt12	-0.47943	0.500621	5.3258	0.021012	0.45818
Tjp1	0.341895	0.323422	5.31392	0.0211557	0.460396
Lrp2	0.380542	0.17418	5.31303	0.0211665	0.460396
Rasa1	-0.145871	6.51442	5.30017	0.0213233	0.461485
Rab11fip5	-0.153365	4.55287	5.30079	0.0213157	0.461485
Morf4l1	-0.207971	3.07557	5.29982	0.0213276	0.461485
Arhgef4	0.191437	3.00253	5.29915	0.0213358	0.461485
Zfp418	0.206833	2.28565	5.29611	0.0213731	0.461485
Nrarp	0.322279	0.909927	5.29796	0.0213504	0.461485
Cnn2	-0.364876	0.540728	5.29511	0.0213853	0.461485
Slc7a8	-0.170696	5.02815	5.28698	0.0214855	0.462219
Rqcd1	0.141101	4.31077	5.28646	0.0214918	0.462219
Ptges	-0.535431	-1.5868	5.28652	0.0214911	0.462219
Hmbox1	-0.182323	2.34512	5.28056	0.0215648	0.463267
Timm22	0.44042	-0.871003	5.27813	0.0215949	0.463395
Pak6	-0.211849	3.33465	5.26833	0.0217168	0.465489
Mllt1	0.15515	5.52887	5.25455	0.0218895	0.465584
Tbc1d15	0.125711	4.17098	5.25503	0.0218835	0.465584
Cdo1	-0.176606	3.25156	5.26016	0.021819	0.465584
Klhdc3	-0.165014	2.96509	5.26027	0.0218177	0.465584
Dnajc1	0.329701	1.19995	5.25923	0.0218307	0.465584
Kifc5b	0.635152	-2.09719	5.25668	0.0218626	0.465584
Gm17399	-0.608758	-2.38119	5.25439	0.0218915	0.465584
Ogfod2	0.343067	0.717869	5.25075	0.0219373	0.46604
Rnf31	-0.122757	4.0142	5.24631	0.0219934	0.466197
Nrcam	-0.718341	-2.7202	5.24179	0.0220506	0.466893
Pnma2	-0.226237	2.06102	5.23931	0.022082	0.467041
St13	0.344846	0.981787	5.23104	0.0221873	0.467716
5430405H02Rik	-0.482202	-0.740011	5.23484	0.0221388	0.467716
Eif4ebp1	-0.503039	-1.32725	5.23194	0.0221758	0.467716
Oat	0.144671	5.4256	5.22844	0.0222204	0.467789
Prokr2	-0.787313	-2.80275	5.22694	0.0222396	0.467789
Zfat	0.458864	-1.15203	5.22057	0.0223212	0.468991
Prkx	0.204194	2.08115	5.21241	0.0224263	0.469651
Sdr39u1	-0.211158	1.7739	5.20648	0.0225028	0.470721
Cacng4	-0.489073	-0.767395	5.2033	0.022544	0.470721
Capn1	0.523481	-1.87781	5.20276	0.0225511	0.470721
Commd9	0.171846	3.16039	5.19945	0.022594	0.471103
Caap1	0.216713	2.1055	5.19608	0.0226378	0.471262
6430571L13Rik	-0.278611	1.35822	5.19508	0.0226509	0.471262
Mcm4	0.147212	3.24717	5.18687	0.0227582	0.472467
Dusp19	0.726889	-2.02457	5.18746	0.0227505	0.472467
Ube2q2	0.135032	5.44813	5.18003	0.0228479	0.473306
Lyrm9	-0.177448	4.10087	5.18002	0.0228481	0.473306
Cacng3	-0.162854	4.75467	5.17809	0.0228734	0.473319
Vhl	0.186715	4.35387	5.17564	0.0229058	0.473477
Lrch1	-0.315011	0.694561	5.1732	0.0229379	0.473629
Serp1	0.166969	4.32742	5.16483	0.0230487	0.475405
Ddx50	0.222172	2.49231	5.15033	0.0232419	0.477146
9130019P16Rik	-0.6107	-2.29395	5.15293	0.0232071	0.477146
Arhgap25	0.818364	-2.57077	5.14915	0.0232578	0.477146
Galnt13	-0.728701	-2.58517	5.1515	0.0232263	0.477146
Ptges2	-0.146185	4.36695	5.13284	0.0234773	0.478895
Ppfia4	-0.1602	2.88988	5.13315	0.0234732	0.478895
Ninl	-0.154093	2.72677	5.13279	0.023478	0.478895
Dio3	0.42938	1.67952	5.1331	0.0234738	0.478895
Smim3	0.27341	1.59364	5.13088	0.0235038	0.478895
Oxnad1	0.751006	-2.55243	5.13065	0.0235069	0.478895
Zfp867	-0.243919	1.75575	5.11858	0.023671	0.481495
Snx29	-0.614477	-2.17249	5.10992	0.0237894	0.482661
Baiap2l2	-0.76885	-2.24808	5.10886	0.023804	0.482661
Tmem101	0.168519	3.78575	5.0808	0.0241922	0.487434
Tox2	-0.256622	2.13503	5.08539	0.0241282	0.487434
Glt28d2	-0.613639	-2.36644	5.08099	0.0241896	0.487434
Zfp219	0.770791	-2.40036	5.08255	0.0241678	0.487434
Tmem237	0.715278	-2.51658	5.08311	0.02416	0.487434
Macrod2	0.338707	1.08257	5.07604	0.0242587	0.488261
Gsn	-0.632171	-1.17893	5.07296	0.0243018	0.488614
Wdr33	0.170576	3.38158	5.06285	0.0244441	0.490959
Zfp560	0.198245	2.28077	5.05695	0.0245273	0.492114
Gm5506	-0.716128	-2.17376	5.0536	0.0245748	0.492551
Rufy2	0.196759	3.2766	5.05107	0.0246108	0.492757
Zfp369	0.123587	5.00596	5.04791	0.0246557	0.493139
Wdr78	0.205896	2.03196	5.04514	0.0246951	0.493413
Mtus2	-0.152571	4.59127	5.03941	0.0247769	0.494002
Cnih1	0.148969	4.50595	5.03585	0.0248278	0.494002
Rbbp6	-0.131534	3.79754	5.04034	0.0247636	0.494002
Tanc2	-0.450717	-1.11542	5.03727	0.0248075	0.494002
4930426L09Rik	-0.482109	-1.4523	5.03125	0.0248939	0.494801
Sowaha	0.192685	7.3441	5.01379	0.0251462	0.4957
6530402F18Rik	-0.123736	4.23163	5.02486	0.024986	0.4957
Cdc23	0.130182	3.95622	5.01301	0.0251575	0.4957
8030462N17Rik	0.161949	3.92523	5.01309	0.0251563	0.4957
Actn2	-0.385458	3.56428	5.012	0.0251722	0.4957
Synj2	0.178613	3.0903	5.01368	0.0251478	0.4957
C130060K24Rik	-0.827259	-1.92238	5.02054	0.0250483	0.4957
9030407P20Rik	-0.696674	-2.84655	5.01996	0.0250567	0.4957
Syt10	0.215029	4.08221	5.0053	0.0252698	0.496801
C230021G24Rik	-0.375805	-0.552687	5.00105	0.0253319	0.496801
Adamts8	0.609414	-1.62555	5.00385	0.025291	0.496801
Dbi	-0.620579	-1.95103	5.00224	0.0253146	0.496801
Dleu2	0.437915	-0.578195	4.99776	0.0253802	0.497238
Serpine1	-0.717955	-2.81587	4.99581	0.0254088	0.49729
Dusp18	0.167639	4.25813	4.96161	0.025916	0.499882
Hlf	0.134978	3.22825	4.97461	0.025722	0.499882
Tanc2	-0.226015	2.62514	4.97621	0.0256983	0.499882
Hint3	0.193256	2.32665	4.97135	0.0257706	0.499882
Zfp300	0.186047	2.10645	4.95563	0.0260058	0.499882
Creb3l2	0.244564	2.02702	4.98009	0.0256406	0.499882
Elk4	0.207479	1.83004	4.95683	0.0259878	0.499882
Tfb1m	0.244389	1.59978	4.96402	0.02588	0.499882
Aatf	0.21607	1.46302	4.97696	0.025687	0.499882
Loxl1	0.424315	0.858904	4.96984	0.0257931	0.499882
Cic	-0.319927	0.801427	4.96123	0.0259218	0.499882
Filip1	-0.469231	0.0853162	4.97631	0.0256967	0.499882
Gabpa	0.371747	-0.223671	4.96729	0.0258311	0.499882
Rab42	-0.380679	-0.672194	4.96555	0.0258571	0.499882
Fam133b	-0.68122	-2.0431	4.97352	0.0257382	0.499882
Itih3	0.745034	-2.55222	4.96243	0.0259038	0.499882
Zfp516	-0.72259	-2.72275	4.95995	0.025941	0.499882
Mysm1	-0.134598	5.0892	4.93577	0.0263064	0.502678
Ap3m1	0.105875	4.74629	4.93764	0.0262779	0.502678
Arhgef3	0.174475	3.35966	4.94361	0.0261873	0.502678
Slc25a30	0.238502	1.26449	4.93955	0.0262489	0.502678
Meaf6	-0.502387	-0.621912	4.94132	0.026222	0.502678
Smpdl3a	-0.19646	2.50506	4.93068	0.026384	0.503505
Bloc1s3	0.184533	2.20667	4.92883	0.0264122	0.503541
Gins2	0.350114	-0.0374782	4.92433	0.026481	0.504352
A330050F15Rik	0.205508	2.71674	4.91777	0.0265818	0.505767
Snx3	0.143594	5.73805	4.91532	0.0266195	0.505983
Eif4e2	0.139811	4.04911	4.91165	0.0266761	0.506555
Esrra	0.124304	4.41611	4.90494	0.02678	0.508023
Fam174b	0.178409	4.18917	4.8953	0.0269299	0.510361
Oprl1	-0.492706	-1.12719	4.89356	0.026957	0.510369
Thoc2	0.118814	5.58516	4.88741	0.0270532	0.510675
Atp2c2	0.43898	-0.166603	4.88827	0.0270398	0.510675
Pde2a	-0.709866	-2.66131	4.889	0.0270284	0.510675
Gabrg3	-0.189397	2.76655	4.88545	0.0270839	0.510752
Clip3	-0.126656	7.01465	4.87988	0.0271716	0.511484
Pcdh1	-0.142187	5.54961	4.87745	0.0272098	0.511484
Traip	0.207467	2.47747	4.87619	0.0272296	0.511484
Taf9	-0.238877	1.42687	4.87302	0.0272797	0.511923
Fnta	0.130909	4.29316	4.85349	0.0275903	0.514945
Cmbl	-0.270255	1.91771	4.85356	0.0275892	0.514945
Ace	-0.772072	-2.61618	4.85274	0.0276022	0.514945
Gpr135	-0.193722	2.58881	4.84811	0.0276764	0.515827
Camk2g	-0.161039	3.10531	4.84241	0.0277681	0.516685
Nagk	-0.403703	-0.279918	4.83446	0.0278965	0.518414
Obscn	0.385208	-0.0555164	4.8242	0.0280628	0.521
Trappc5	0.16653	3.94767	4.82186	0.028101	0.521202
Gigyf2	0.249718	1.21226	4.81495	0.0282139	0.521741
Crlf3	0.364108	-0.137423	4.81566	0.0282023	0.521741
Uimc1	0.493652	-1.0464	4.81341	0.0282391	0.521741
Tox	-0.194492	3.11237	4.80788	0.02833	0.522412
Lrriq3	0.666241	-2.78424	4.8091	0.0283098	0.522412
D10Wsu102e	0.129297	4.38181	4.80308	0.028409	0.523365
Unc13a	-0.24919	5.70349	4.79787	0.0284949	0.524444
Phgdh	0.195919	2.15965	4.7923	0.0285872	0.525636
Son	-0.255405	2.02233	4.78952	0.0286335	0.525982
Mgat4b	0.157562	4.56106	4.78262	0.0287483	0.527586
Flad1	0.431456	-1.00693	4.77564	0.0288651	0.529221
Dsp	0.206032	6.98336	4.76318	0.0290748	0.529386
Klhl3	0.164077	5.18759	4.77035	0.028954	0.529386
Brix1	0.116553	3.98439	4.76844	0.0289861	0.529386
Stxbp4	0.189367	3.57561	4.77144	0.0289357	0.529386
Tmem177	0.200237	2.20409	4.7538	0.0292336	0.529386
Oraov1	0.168417	2.17218	4.76172	0.0290995	0.529386
Arhgap32	-0.327703	1.98108	4.75737	0.0291732	0.529386
Mapk4	-0.224711	1.95768	4.75932	0.02914	0.529386
Trp53i11	0.357658	0.0438181	4.76675	0.0290145	0.529386
Zfp335	-0.348826	-0.026023	4.75507	0.029212	0.529386
Ephb1	-0.547409	-1.82038	4.76145	0.029104	0.529386
Coro6	-0.811061	-2.75204	4.76039	0.0291219	0.529386
BC037032	-0.724287	-2.83851	4.75656	0.0291868	0.529386
Sik1	0.257356	2.92493	4.75121	0.0292778	0.529684
Ddx46	-0.197441	6.40888	4.74199	0.029435	0.530468
Gpbp1l1	0.109933	4.98863	4.74051	0.0294603	0.530468
Polr1b	0.149689	3.76688	4.73581	0.0295409	0.530468
Mtss1	-0.376082	0.930035	4.73641	0.0295307	0.530468
Nudt5	0.379382	0.155268	4.74192	0.0294361	0.530468
Mettl17	0.536809	-1.34356	4.74538	0.0293771	0.530468
1700112J16Rik	-0.487468	-1.48733	4.7357	0.0295428	0.530468
Zfp397	0.106019	5.14826	4.73329	0.0295843	0.530547
Arhgap23	0.230647	1.43116	4.73061	0.0296304	0.530547
Taok2	-0.146561	3.17738	4.72659	0.0296998	0.531293
Shd	-0.600659	-2.20725	4.72089	0.0297982	0.532557
Car15	0.194557	2.18866	4.71617	0.0298802	0.533524
Gan	0.151024	3.23786	4.71303	0.0299349	0.534001
Ebna1bp2	0.108391	4.96365	4.70609	0.0300559	0.535537
C87436	0.579974	-2.343	4.70489	0.0300769	0.535537
Rell2	-0.410866	0.0207039	4.70316	0.0301072	0.535578
Cxadr	-0.196136	2.95937	4.70036	0.0301563	0.535723
Gabrq	-0.479111	-0.762755	4.6995	0.0301714	0.535723
Aste1	0.612083	-2.19043	4.69728	0.0302105	0.535921
Pik3r3	0.144	5.72957	4.68641	0.030402	0.536337
Ddx21	-0.133715	4.82012	4.68789	0.0303759	0.536337
Phf12	-0.127871	3.44371	4.69109	0.0303193	0.536337
Mta3	0.144672	5.27675	4.68367	0.0304507	0.536701
Klhdc4	-0.135693	3.70907	4.67955	0.0305237	0.537493
Klhl11	0.180057	6.65501	4.66642	0.030758	0.539939
Ldlrad4	-0.148054	2.80399	4.66544	0.0307755	0.539939
Mdga1	0.235891	1.45385	4.66577	0.0307697	0.539939
Antxr2	0.350566	0.264633	4.66718	0.0307444	0.539939
Prkcg	-0.158626	5.53205	4.66149	0.0308465	0.540195
Pcdh10	-0.173094	5.18126	4.66289	0.0308212	0.540195
Pgpep1l	0.565583	-1.35138	4.65802	0.0309089	0.540792
Sbk1	0.167349	5.67699	4.65174	0.0310221	0.541691
Arhgef7	0.114295	5.15411	4.65344	0.0309914	0.541691
Zfp420	0.369659	0.150585	4.64899	0.0310719	0.541691
Grk4	0.378789	-0.0572477	4.6489	0.0310734	0.541691
Rasgef1b	-0.428292	-0.48706	4.64621	0.0311221	0.542046
Zfand5	-0.145223	7.16261	4.64188	0.0312009	0.542924
Srcin1	-0.153802	7.09477	4.61982	0.0316045	0.544674
Usp34	-0.18761	6.85567	4.61992	0.0316028	0.544674
Klhl24	0.134688	6.6563	4.62333	0.03154	0.544674
Fsd1l	0.141435	5.53236	4.6192	0.031616	0.544674
Cep170b	-0.130371	5.06186	4.61993	0.0316026	0.544674
Dbp	-0.162064	4.74875	4.61774	0.0316429	0.544674
Gm11992	0.372025	-0.0120625	4.62552	0.0314996	0.544674
Gm11944	0.405083	-0.29105	4.63434	0.0313382	0.544674
Haghl	-0.431088	-0.509227	4.62424	0.0315233	0.544674
Sftpc	0.424066	-0.681082	4.62755	0.0314624	0.544674
Pyroxd1	0.119951	3.48027	4.61423	0.0317078	0.544811
Gabra5	-0.308546	0.9553	4.61454	0.031702	0.544811
Ypel5	0.218379	2.32	4.61193	0.0317502	0.54505
Avl9	0.155166	6.05585	4.60976	0.0317906	0.545254
Tnfaip8l3	0.190708	4.29777	4.60236	0.031928	0.546168
Wnt16	0.77919	-2.39492	4.60311	0.031914	0.546168
Etl4	-0.187829	3.45865	4.5962	0.032043	0.546644
Map2k2	-0.308215	0.399288	4.59769	0.0320151	0.546644
Slc15a2	0.652264	-1.85273	4.59691	0.0320296	0.546644
Pcdha2	-0.148976	5.41759	4.59284	0.0321057	0.546919
Tubgcp6	0.145393	4.62793	4.58519	0.0322493	0.546919
Slc24a4	0.143772	2.94025	4.58904	0.032177	0.546919
Arl13b	0.148028	2.72976	4.58887	0.0321803	0.546919
Flywch2	-0.217652	1.38548	4.58595	0.0322351	0.546919
Zfp760	0.313474	1.06882	4.59163	0.0321285	0.546919
Mphosph8	0.238347	1.6048	4.58196	0.0323103	0.546992
Unc13a	-0.331977	1.24496	4.58141	0.0323205	0.546992
Cyp4x1	-0.181862	3.03189	4.56533	0.0326253	0.549789
Lrrc16b	-0.144423	2.9733	4.56515	0.0326289	0.549789
Clasp2	-0.38526	-0.216961	4.56925	0.0325509	0.549789
Gm16861	0.631966	-1.66645	4.57064	0.0325244	0.549789
Lmo7	-0.536146	-2.34771	4.56512	0.0326294	0.549789
Braf	-0.167258	2.76232	4.55996	0.0327278	0.549994
Cpne5	-0.182834	2.29167	4.56085	0.0327109	0.549994
Zfp275	-0.368976	-0.464648	4.56016	0.0327241	0.549994
Cyb5r4	0.388886	0.574989	4.55695	0.0327854	0.550478
Ccny	0.159126	3.99056	4.55496	0.0328235	0.550571
Fkbp5	0.369863	0.00979659	4.55095	0.0329004	0.550571
Gm11458	-0.478831	-0.573893	4.55067	0.032906	0.550571
Schip1	-0.444473	-1.04813	4.55278	0.0328653	0.550571
Mthfr	0.685467	-2.23436	4.54621	0.0329916	0.551522
Flt3	0.159004	2.72607	4.54328	0.0330483	0.551987
Atxn2	-0.111536	5.35779	4.53472	0.0332139	0.553305
Creld1	0.129362	4.76918	4.53768	0.0331565	0.553305
Taf5	0.144377	2.82589	4.53523	0.0332039	0.553305
Ptk2b	-0.396255	0.684648	4.53287	0.0332499	0.553423
Trim9	-0.50457	-1.26268	4.52719	0.0333603	0.554297
Erlin1	0.540798	-1.91648	4.52828	0.0333391	0.554297
Vat1l	-0.199181	4.93621	4.52417	0.0334193	0.554314
Tmem128	0.196137	2.10746	4.52511	0.0334009	0.554314
Ppp2r5a	0.109626	5.64573	4.5193	0.0335145	0.554576
Abcb9	-0.145493	3.96395	4.51892	0.033522	0.554576
Npy1r	-0.266128	1.22969	4.51968	0.033507	0.554576
Mir3098	0.543316	-0.947244	4.51744	0.0335509	0.554576
Kdm1a	-0.18849	2.05829	4.51448	0.0336092	0.555058
Cyb5r3	-0.158655	4.68993	4.50781	0.0337403	0.556526
2310011J03Rik	0.180835	3.68385	4.50372	0.0338211	0.556526
2610021A01Rik	0.151533	3.36249	4.50692	0.0337581	0.556526
Aagab	0.270619	1.37148	4.50377	0.0338202	0.556526
BC053749	0.392108	-0.698941	4.5026	0.0338434	0.556526
Rnf126	-0.183865	2.60998	4.49754	0.0339436	0.557696
Atg9b	0.229449	1.43756	4.49411	0.0340118	0.558213
Ptgdr	0.701789	-1.73333	4.49156	0.0340627	0.558213
Tvp23b	0.162083	3.49916	4.48761	0.0341413	0.558547
Dscam	-0.532673	-1.72524	4.48798	0.034134	0.558547
Gm14872	-0.385345	-0.211133	4.48514	0.0341907	0.558877
St3gal4	0.243613	1.46112	4.48249	0.0342437	0.559265
0610009B22Rik	0.217304	2.00295	4.47949	0.034304	0.559295
Il33	-0.687432	-2.58633	4.48	0.0342938	0.559295
Foxj3	-0.288081	0.543831	4.4742	0.0344102	0.56055
Slc25a15	0.191872	2.34485	4.47124	0.0344699	0.561044
Gpr37	-0.195557	3.94448	4.46395	0.0346173	0.562965
Pllp	-0.41687	0.368721	4.46066	0.034684	0.563571
Tmem86a	-0.243667	1.49239	4.45898	0.0347182	0.563648
Ncoa5	0.148808	3.31436	4.45424	0.0348146	0.563779
Zfp652	0.143158	3.11301	4.45605	0.0347779	0.563779
Dll1	0.243128	2.61155	4.45242	0.0348518	0.563904
Far2	-0.604419	-1.68853	4.44589	0.0349854	0.565588
Phf20l1	0.178109	3.25502	4.43746	0.0351585	0.567907
Pip4k2a	0.133958	5.25097	4.43539	0.0352011	0.568115
Prox2	-0.667548	-2.68369	4.43278	0.0352551	0.568507
Nsdhl	-0.173427	3.27048	4.42604	0.0353945	0.568861
Zfp236	0.566689	-1.83079	4.4285	0.0353435	0.568861
Tnfrsf25	1.05422	-2.1289	4.42597	0.0353959	0.568861
Fkbp5	0.624491	-2.43944	4.41943	0.035532	0.570569
Kif1b	-0.152991	5.80699	4.41268	0.0356727	0.57129
Mfap1a	0.153837	3.93631	4.40744	0.0357824	0.57129
Zfp687	-0.236921	1.69032	4.4091	0.0357477	0.57129
Ngfr	0.322128	0.447062	4.40912	0.0357472	0.57129
Lrrcc1	-0.433798	-1.51483	4.40728	0.0357859	0.57129
E530001K10Rik	-0.51287	-1.7062	4.4136	0.0356536	0.57129
Faim2	0.851539	-2.49019	4.41132	0.0357012	0.57129
Sfpq	0.150585	4.86831	4.40147	0.0359079	0.571999
Snap29	0.180454	4.37579	4.39275	0.036092	0.571999
Pim3	-0.156249	3.45805	4.39661	0.0360105	0.571999
9130011E15Rik	0.171261	2.61645	4.40248	0.0358868	0.571999
Qtrt1	0.162055	2.35542	4.39284	0.03609	0.571999
Ptgr1	0.397749	0.972588	4.40077	0.0359228	0.571999
Sema3f	-0.468808	-1.65646	4.3989	0.0359621	0.571999
A830010M20Rik	-0.587828	-2.49539	4.39744	0.0359929	0.571999
Bri3	0.639987	-2.58708	4.39241	0.0360992	0.571999
Nuak1	0.130305	6.36583	4.38771	0.0361988	0.57285
Mnt	-0.127441	4.36833	4.38706	0.0362128	0.57285
Pcdh1	-0.151014	7.87299	4.37416	0.0364878	0.572997
Fgd1	-0.14917	3.83395	4.37462	0.0364779	0.572997
Otud1	0.140184	3.44292	4.37338	0.0365044	0.572997
Bcl11b	-0.212293	2.52306	4.3731	0.0365106	0.572997
Amdhd2	-0.179406	2.06552	4.37607	0.036447	0.572997
Tmem38b	0.199038	2.03071	4.37927	0.0363785	0.572997
Bdnf	-0.269864	1.26129	4.37201	0.036534	0.572997
1700086O06Rik	-0.39106	-0.806631	4.38041	0.0363542	0.572997
Eml1	-0.753545	-1.20441	4.38418	0.0362739	0.572997
Mlh3	0.680522	-2.6832	4.3712	0.0365513	0.572997
Prkcd	-0.654142	-2.64327	4.36644	0.0366535	0.574128
Ubl4	0.146293	4.38427	4.36245	0.0367393	0.574853
Gdf11	-0.351316	0.0906335	4.3615	0.0367598	0.574853
Kif5a	-0.135543	8.62086	4.3578	0.0368399	0.575634
Mcl1	0.150099	5.45778	4.35262	0.0369521	0.575927
Uckl1	-0.160807	2.63536	4.35218	0.0369615	0.575927
Cacnb4	0.359936	0.265429	4.35057	0.0369966	0.575927
Ggn	-0.558483	-2.23109	4.34999	0.0370091	0.575927
Slc19a1	0.778956	-2.82193	4.35368	0.0369291	0.575927
Foxj1	0.341962	-0.0656861	4.34643	0.0370866	0.576197
Idh3g	-0.166581	3.42371	4.34319	0.0371572	0.576358
Rufy2	-0.206562	3.06875	4.34359	0.0371485	0.576358
Bcl9l	-0.382552	-0.259165	4.33502	0.037336	0.577373
Ercc1	-0.415465	-1.17211	4.33839	0.0372622	0.577373
Gm15337	-0.428702	-1.17334	4.33384	0.0373619	0.577373
Dclk3	0.158421	5.54659	4.31154	0.0378547	0.583324
Abat	-0.197402	2.90064	4.31038	0.0378805	0.583324
Nufip2	0.131645	6.92491	4.28804	0.0383814	0.583525
Ubfd1	0.127563	5.4197	4.29553	0.0382127	0.583525
Derl1	0.165076	5.39562	4.30503	0.0379999	0.583525
Zdhhc15	0.194188	3.64926	4.29149	0.0383036	0.583525
Tbca	0.152465	3.62736	4.29864	0.0381429	0.583525
Hspa1b	0.177762	3.32479	4.29307	0.038268	0.583525
Itsn2	0.263257	1.69743	4.29361	0.0382559	0.583525
Scfd2	0.253433	1.28374	4.29088	0.0383174	0.583525
4930570G19Rik	-0.422214	1.11716	4.30375	0.0380284	0.583525
H13	0.386601	-0.0195756	4.30364	0.0380308	0.583525
Gnptab	0.394732	-0.460566	4.29254	0.0382799	0.583525
Insig2	0.468609	-1.41784	4.28842	0.0383729	0.583525
Ptprt	-0.595963	-2.37464	4.29533	0.0382173	0.583525
Als2	-0.641269	-2.8064	4.29021	0.0383324	0.583525
Hist3h2ba	-0.189791	2.82679	4.27914	0.0385828	0.585258
Sdpr	0.265036	1.01057	4.28099	0.0385408	0.585258
Tmem171	0.532869	-1.21923	4.27895	0.0385871	0.585258
Adra2c	0.168251	4.24631	4.27603	0.0386534	0.5858
Ttc37	0.1391	3.59816	4.2707	0.0387751	0.586714
Rbm4b	0.308377	0.46781	4.27077	0.0387733	0.586714
Khdrbs3	0.146268	6.92785	4.24714	0.0393164	0.586733
Ppp1r12c	0.0986128	5.663	4.26339	0.0389421	0.586733
Marcksl1	-0.19175	5.6139	4.25791	0.0390679	0.586733
Klc2	-0.15893	3.78519	4.25481	0.0391392	0.586733
Noc4l	-0.153068	3.61666	4.25144	0.039217	0.586733
Gnpda1	0.12543	3.54049	4.24654	0.0393305	0.586733
Zfp111	0.135046	3.47509	4.24731	0.0393126	0.586733
4922501L14Rik	-0.146754	3.04633	4.24536	0.0393577	0.586733
Capsl	-0.275029	0.738179	4.25405	0.0391568	0.586733
B230217C12Rik	-0.293833	0.642157	4.26034	0.0390121	0.586733
D19Ertd737e	-0.301717	0.641345	4.25438	0.0391491	0.586733
Atn1	-0.395147	-0.520433	4.24532	0.0393587	0.586733
Gxylt2	0.46168	-0.737119	4.24546	0.0393554	0.586733
Ribc1	0.591619	-2.58806	4.25822	0.0390609	0.586733
Mtf1	-0.584086	-2.59609	4.25754	0.0390764	0.586733
Mdga1	0.139136	4.56068	4.24175	0.0394415	0.587509
Gna12	0.115277	3.79261	4.23934	0.0394975	0.587886
Hmgn1	0.174452	4.01633	4.22822	0.0397572	0.590412
Pvrl2	-0.452033	-1.26797	4.22811	0.0397598	0.590412
Gm16998	-0.524835	-2.23151	4.23006	0.0397141	0.590412
Mtdh	-0.160163	6.21928	4.22543	0.0398226	0.590429
Asf1a	0.159939	3.00944	4.226	0.0398091	0.590429
Ethe1	0.188477	2.22322	4.22036	0.0399418	0.591738
Bcl6	0.139914	6.10754	4.20819	0.0402292	0.594157
Slc20a2	-0.146501	4.56192	4.20925	0.0402042	0.594157
Nrep	-0.382334	-0.949914	4.20918	0.0402058	0.594157
Iqgap3	-0.698484	-2.62646	4.20482	0.0403093	0.594881
Fgf13	-0.162538	4.75014	4.1969	0.040498	0.595441
Clstn1	-0.138423	3.7774	4.19926	0.0404417	0.595441
Dll3	0.438939	-1.19495	4.19924	0.040442	0.595441
Poglut1	-0.358307	0.406285	4.18812	0.0407082	0.598001
Ext1	-0.1222	5.35005	4.18625	0.0407531	0.598201
Nrxn1	-0.144484	2.99077	4.1808	0.0408844	0.59921
Ube2d3	0.373873	-0.498313	4.18097	0.0408802	0.59921
Mreg	0.246559	1.55589	4.17691	0.0409783	0.599667
Arrdc1	-0.655809	-2.60373	4.17821	0.040947	0.599667
Dxo	-0.473992	-1.19671	4.17253	0.0410845	0.600763
Aktip	-0.35643	0.398843	4.17071	0.0411285	0.600947
Sdhd	0.153292	5.15454	4.16793	0.0411961	0.600986
Armcx4	-0.195568	3.75464	4.16673	0.0412254	0.600986
Parn	-0.197794	1.97821	4.16738	0.0412095	0.600986
Morc2a	0.157411	2.97215	4.16048	0.0413778	0.60229
Pbx2	0.139182	4.78075	4.15549	0.0414998	0.603607
Neurod2	0.171712	6.74044	4.1438	0.0417873	0.606868
Pigh	0.74673	-2.07075	4.14395	0.0417837	0.606868
Smarcd1	-0.106179	6.17689	4.13286	0.0420582	0.607039
Wipf2	0.112336	6.13647	4.1375	0.0419431	0.607039
Mrps27	0.137363	3.94907	4.13316	0.0420509	0.607039
Nras	0.152107	3.66206	4.12925	0.042148	0.607039
Dcdc2a	0.163287	3.31298	4.13447	0.0420182	0.607039
Sec16a	0.541828	-2.00138	4.131	0.0421044	0.607039
Ccdc105	0.629209	-2.04545	4.13051	0.0421168	0.607039
Mob3b	-0.608878	-0.146523	4.12761	0.0421888	0.607057
Epc1	0.339933	0.00575973	4.11946	0.0423925	0.609186
Fbl	-0.16415	3.1849	4.11721	0.0424489	0.609538
Igsf11	-0.124314	4.73615	4.10984	0.0426344	0.610386
2900041M22Rik	0.343556	-0.213367	4.11139	0.0425953	0.610386
Syt2	-0.449099	-0.820542	4.1092	0.0426506	0.610386
Smyd4	0.604413	-2.03478	4.10853	0.0426674	0.610386
Mir3061	-0.463625	-1.57118	4.10471	0.0427639	0.61131
Rap2b	-0.162631	5.73312	4.08948	0.043151	0.612123
Slc6a11	-0.14881	4.06674	4.09818	0.0429295	0.612123
L2hgdh	0.133763	3.74256	4.09785	0.0429377	0.612123
Spry2	-0.146506	3.59965	4.09157	0.0430976	0.612123
Gm2824	0.190543	1.89177	4.10083	0.0428622	0.612123
Sap30	0.241049	1.7405	4.09161	0.0430966	0.612123
Gm12522	-0.287172	0.527608	4.0888	0.0431684	0.612123
Zfp395	-0.310967	0.522368	4.09501	0.04301	0.612123
Tbc1d12	-0.298106	0.331237	4.09146	0.0431004	0.612123
Gm4847	-0.718245	-3.00053	4.08863	0.0431725	0.612123
Nhsl2	0.134995	7.11131	4.08535	0.0432565	0.612406
Efhd2	0.135737	5.71328	4.0854	0.0432551	0.612406
Hist1h3a	0.542612	-1.62432	4.07915	0.0434156	0.614203
Eif2b4	0.569776	-1.69385	4.07441	0.0435375	0.615474
Lrrc8c	0.152503	3.43112	4.07174	0.0436062	0.61599
Gm14204	-0.923516	-2.51767	4.0698	0.0436564	0.616244
Tubb4a	-0.116793	7.74549	4.06273	0.0438396	0.616966
Rgs2	-0.133249	4.72525	4.06029	0.0439029	0.616966
Plekha7	-0.374822	0.796016	4.06051	0.0438972	0.616966
Il20rb	0.355443	0.462263	4.05913	0.0439332	0.616966
Rims2	0.419184	-1.29539	4.06182	0.0438631	0.616966
Lmbr1	-0.476666	-1.40823	4.06439	0.0437965	0.616966
Smek2	0.127483	4.18643	4.0527	0.0441008	0.618412
Ddx27	-0.122782	4.03429	4.05302	0.0440925	0.618412
Nupl1	0.127548	3.42137	4.05018	0.0441665	0.618663
Zc3h14	-0.146384	3.11782	4.04954	0.0441833	0.618663
Cdadc1	0.29613	0.316089	4.04622	0.0442704	0.61943
5031439G07Rik	0.109409	5.78058	4.03429	0.0445845	0.620686
Zfp955b	0.129047	5.09389	4.03707	0.0445111	0.620686
Lrrtm4	-0.229177	2.22258	4.03488	0.0445689	0.620686
R3hdm2	-0.219136	1.80239	4.03866	0.0444691	0.620686
Csnk2a1	-0.606046	-1.93268	4.03419	0.0445872	0.620686
Gm10069	0.650025	-2.42098	4.03924	0.0444538	0.620686
Ptger3	-0.461318	-1.47522	4.02806	0.0447493	0.62249
Lrp1	-0.106582	9.31893	4.0245	0.044844	0.623354
Atg4b	0.135606	5.52477	4.01479	0.0451027	0.623449
Nup214	-0.129236	4.60519	4.01885	0.0449944	0.623449
Epb4.1	-0.18711	3.54992	4.01354	0.0451362	0.623449
Uhrf1bp1l	-0.162041	3.37162	4.01232	0.045169	0.623449
Adcy8	-0.345266	-0.29036	4.02	0.0449638	0.623449
Coa4	0.419833	-0.765325	4.01592	0.0450727	0.623449
Mapk7	0.532166	-1.65742	4.02262	0.0448938	0.623449
AI593442	-0.503857	-1.70267	4.02168	0.044919	0.623449
Jarid2	-0.872475	-1.95979	4.01801	0.0450169	0.623449
Ets1	-0.636623	-2.68922	4.01204	0.0451765	0.623449
4921524J17Rik	0.276045	1.20571	4.00963	0.0452412	0.623891
Kcnb2	-0.143694	5.39012	4.00667	0.0453207	0.624538
Dfna5	-0.126972	2.82051	4.00381	0.0453974	0.625145
Actn4	-0.21346	6.22567	4.00253	0.0454321	0.625173
Cetn3	-0.119806	4.30575	3.99948	0.0455143	0.625405
Akap10	0.118896	4.24249	3.99344	0.0456777	0.625405
Pggt1b	0.164296	3.19292	3.99564	0.0456183	0.625405
Naif1	0.21053	1.69459	3.99398	0.0456632	0.625405
Npm3	0.261482	0.883185	3.99717	0.0455766	0.625405
Ldoc1	-0.392851	-0.0489761	3.99388	0.0456658	0.625405
Sik2	0.313672	-0.0651584	3.99681	0.0455864	0.625405
Gm8615	0.689454	-2.77062	3.99188	0.0457199	0.625536
Dtnb	-0.433191	-1.51307	3.99054	0.0457564	0.625588
Evi5l	-0.822234	-2.73856	3.98573	0.0458873	0.626511
Naca	-0.713317	-2.77476	3.98565	0.0458894	0.626511
Prr16	0.465635	-1.03716	3.97919	0.0460658	0.628472
Calhm2	-0.183	1.89386	3.97084	0.0462946	0.630693
Cebpg	0.121564	4.34356	3.96833	0.0463638	0.631187
Bach2	-0.217888	1.93582	3.96603	0.046427	0.631598
Hic2	-0.174089	2.50446	3.96221	0.0465325	0.632584
Ostc	0.16542	3.77682	3.95986	0.0465976	0.632924
Fam136a	0.177865	3.63905	3.95892	0.0466236	0.632924
Tmem126b	0.159202	3.24218	3.95292	0.0467902	0.633656
Mplkip	-0.176295	2.20912	3.95532	0.0467234	0.633656
Ndst4	-0.453237	-0.919064	3.95221	0.0468099	0.633656
Ptar1	0.723724	-2.92544	3.95298	0.0467883	0.633656
Epb4.1l3	-0.574023	-2.35028	3.94192	0.047097	0.636641
Lphn2	-0.107666	4.79208	3.93702	0.0472345	0.637383
Cpsf3l	0.133146	4.24305	3.9378	0.0472124	0.637383
Pik3c2b	-0.143202	3.32827	3.93521	0.0472851	0.637383
Zfp74	-0.453756	-1.969	3.93602	0.0472624	0.637383
Hook2	-0.449143	-1.31967	3.93326	0.0473402	0.637676
Gps1	-0.274588	0.563551	3.9277	0.0474968	0.639336
Ddx19a	0.136213	3.30221	3.92419	0.047596	0.640222
Polb	0.115302	4.61676	3.91143	0.0479588	0.641138
Cadps	-0.163997	3.03704	3.9122	0.0479369	0.641138
Emx1	-0.17747	3.02693	3.9176	0.047783	0.641138
Lmtk3	-0.238878	1.51358	3.91148	0.0479573	0.641138
Rnf181	0.241895	1.41313	3.91186	0.0479464	0.641138
Mob1a	0.326353	-0.054935	3.91119	0.0479656	0.641138
Mir3093	-0.72978	-1.59693	3.91459	0.0478688	0.641138
Nhlrc2	0.115116	3.51312	3.90646	0.0481009	0.642498
Nxn	-0.511114	-0.136433	3.90283	0.0482049	0.64299
Hopx	0.663503	-2.95952	3.90378	0.0481777	0.64299
Rims2	-0.222561	1.70572	3.8994	0.0483033	0.643201
Grin2d	-0.438886	-0.528112	3.8976	0.0483551	0.643201
Reep6	-0.414223	-1.02708	3.89861	0.048326	0.643201
Hist1h4n	0.306369	1.62537	3.89487	0.0484337	0.643798
Rrn3	0.139699	6.43061	3.8916	0.0485282	0.644159
Nkap	0.135161	3.95058	3.8922	0.0485108	0.644159
Iqgap2	0.168988	7.74569	3.88168	0.0488157	0.645291
Gnl2	-0.100943	5.48917	3.88169	0.0488153	0.645291
Hist1h1c	-0.173022	3.47218	3.88624	0.0486833	0.645291
Trmt11	-0.251838	0.726012	3.88467	0.0487288	0.645291
Usp45	0.350155	-0.497587	3.88266	0.0487873	0.645291
Acvr1b	0.123561	6.73288	3.86979	0.0491625	0.645688
Xylt2	-0.123719	4.32826	3.87017	0.0491515	0.645688
Zfp354b	0.186024	1.81682	3.86917	0.0491809	0.645688
Gpr137b-ps	0.212581	1.77219	3.87628	0.048973	0.645688
Dis3l2	-0.351907	0.0958424	3.87759	0.0489347	0.645688
Pdzrn4	-0.431467	-1.3338	3.8784	0.0489111	0.645688
Chd1	-0.499932	-1.58628	3.86935	0.0491755	0.645688
Champ1	0.608432	-2.21408	3.87394	0.0490412	0.645688
Kctd2	0.145212	4.80405	3.86238	0.0493801	0.647296
Dusp9	-0.543311	-1.72921	3.86147	0.049407	0.647296
Sprn	-0.149438	7.85449	3.85886	0.049484	0.647862
B4galt4	0.752859	-2.58334	3.85401	0.0496272	0.649242
Ubash3b	0.146529	3.98666	3.85141	0.0497042	0.649412
Hist1h4i	0.24256	1.69393	3.84566	0.0498748	0.650753
Gcnt2	-0.356797	-0.29333	3.84669	0.0498444	0.650753
Mettl4	0.280453	0.652085	3.84224	0.0499767	0.651048
Gsap	-0.727902	-1.14548	3.84147	0.0499995	0.651048
Cdkn2aipnl	0.117337	4.948	3.83724	0.0501259	0.651275
Pabpc5	0.218898	1.06913	3.83782	0.0501085	0.651275
Sorbs2	0.372681	-0.0282116	3.8352	0.0501871	0.651275
Gm16551	-0.523818	-1.94107	3.83613	0.0501591	0.651275
Fgf12	-0.59598	-2.53386	3.83777	0.0501101	0.651275
Palmd	-0.224044	1.44841	3.83287	0.0502567	0.651737
Arhgap12	-0.593539	-2.21617	3.82929	0.0503642	0.652688
Dcaf7	-0.141584	7.88754	3.82543	0.0504804	0.65331
Klhdc7b	-0.601458	-2.09253	3.8258	0.0504691	0.65331
Coa5	0.166	5.00054	3.81996	0.0506454	0.655002
Arl5a	0.156026	5.52836	3.81837	0.0506936	0.655183
Rabif	0.14827	3.69469	3.81561	0.050777	0.655377
Gpr68	0.366182	-0.263583	3.81611	0.0507618	0.655377
Tnfrsf1b	-0.419355	-1.0536	3.81366	0.0508364	0.6557
Acadm	0.124128	3.69031	3.81084	0.0509219	0.656361
Spry3	0.175313	2.9768	3.809	0.0509779	0.65664
Rhot2	0.111611	5.14597	3.80111	0.0512187	0.658855
Egln1	0.131704	4.89323	3.80142	0.051209	0.658855
Rgs16	0.304012	1.77965	3.7984	0.0513016	0.659479
Adam15	-0.171294	2.54179	3.79447	0.0514223	0.659701
Kazn	0.185606	2.18526	3.79666	0.0513549	0.659701
Fbln7	-0.461665	-1.41584	3.79478	0.0514128	0.659701
Lpl	-0.18509	4.84905	3.78987	0.0515637	0.66023
Ndrg1	0.204346	4.50792	3.78864	0.0516015	0.66023
2810004N23Rik	0.157157	2.4185	3.78927	0.0515823	0.66023
Mllt10	0.86358	-2.12463	3.78993	0.0515617	0.66023
Fbxo4	0.175776	1.99587	3.78286	0.0517801	0.660537
Inha	-0.247728	1.59268	3.78512	0.0517103	0.660537
Naca	-0.61213	-0.82062	3.78307	0.0517736	0.660537
Chrdl1	-0.433962	-1.68825	3.78015	0.051864	0.660938
Cyr61	0.664515	-1.22363	3.7784	0.0519184	0.661192
Kctd7	0.157279	3.25498	3.77687	0.0519658	0.661355
Gdpd1	0.141462	5.50581	3.7687	0.0522201	0.66408
Capn10	0.132964	3.00434	3.76777	0.0522493	0.66408
Tmem18	0.110362	4.30671	3.76453	0.0523506	0.664925
Exoc6b	0.147438	6.63617	3.75971	0.0525018	0.665596
Fbxo10	0.142735	5.20157	3.76114	0.0524569	0.665596
Uchl3	0.161448	3.23696	3.75952	0.0525077	0.665596
Cnnm4	0.16114	4.2327	3.75713	0.0525829	0.666108
Chchd3	0.132347	3.88162	3.7559	0.0526215	0.666157
Jrk	-0.146064	2.76755	3.75119	0.05277	0.666713
Lrch3	0.568427	-0.966175	3.75307	0.0527106	0.666713
Ccdc170	-0.596085	-2.43763	3.75207	0.052742	0.666713
Hexim1	0.12639	5.55595	3.74876	0.0528466	0.666931
2010002M12Rik	0.296937	0.199356	3.74844	0.0528569	0.666931
Rpusd4	0.195936	2.38248	3.74236	0.0530495	0.66804
Pigz	-0.329974	0.749637	3.74441	0.0529843	0.66804
Prr16	-0.288826	0.514651	3.74254	0.0530439	0.66804
1700066M21Rik	0.132489	4.33332	3.74088	0.0530966	0.668193
Arhgap23	0.104847	5.52528	3.73319	0.0533416	0.670115
Gpn2	0.367977	-0.369733	3.73279	0.0533543	0.670115
Pcmtd2	0.361542	-0.483066	3.73403	0.0533146	0.670115
Lsm1	0.183382	2.39448	3.73119	0.0534052	0.670314
Wdfy2	0.271745	0.456425	3.72955	0.0534577	0.670533
Trp53inp2	0.103064	5.0254	3.72476	0.0536113	0.672019
Blzf1	-0.449754	-1.69783	3.71822	0.0538218	0.674217
Zfp941	-0.180986	4.50861	3.71387	0.053962	0.675531
Armc5	-0.153841	3.29798	3.71011	0.0540838	0.675671
Wipf3	-0.235051	1.24016	3.71059	0.0540684	0.675671
Marveld1	-0.224703	1.09269	3.70917	0.0541144	0.675671
Tnrc6a	0.488483	-2.18333	3.71225	0.0540147	0.675671
Ints1	0.694776	-2.86802	3.70608	0.0542146	0.676481
Gm2115	0.179736	5.67442	3.69933	0.0544343	0.678106
Pmepa1	-0.124442	3.83658	3.69882	0.0544511	0.678106
Lysmd1	0.180268	1.95551	3.70001	0.0544123	0.678106
Fam163b	-0.162115	4.70621	3.69525	0.0545675	0.679114
S1pr3	0.22911	1.07673	3.69336	0.0546295	0.679443
Gosr1	0.133661	5.43564	3.69098	0.0547073	0.679744
Prkcdbp	-0.287336	0.666017	3.69045	0.0547247	0.679744
Baz1b	0.151812	2.71415	3.68914	0.0547678	0.679838
Grm2	-0.141977	4.05747	3.68548	0.0548882	0.680665
Cpox	0.161172	4.04361	3.68085	0.0550409	0.680665
Srfbp1	0.132616	3.97215	3.68002	0.0550681	0.680665
Atp6v0a2	0.117519	3.20844	3.68079	0.0550429	0.680665
Snta1	0.155086	2.99638	3.68117	0.0550302	0.680665
Cyhr1	0.235795	1.12043	3.67956	0.0550833	0.680665
Stam2	0.538717	-1.80423	3.68213	0.0549985	0.680665
Lrrc58	0.103495	6.35438	3.67732	0.0551574	0.681141
Luzp1	0.121358	5.17033	3.67548	0.0552184	0.681454
Puf60	-0.243031	2.62156	3.67387	0.0552718	0.681674
Xrcc2	0.174009	2.02152	3.67118	0.055361	0.682334
Nab1	-0.11516	4.24818	3.66555	0.0555484	0.68408
Pcm1	-0.160102	3.9276	3.66478	0.0555741	0.68408
Nup153	0.122712	5.81169	3.64249	0.0563228	0.684314
Cntn3	-0.12767	5.52848	3.63533	0.0565655	0.684314
Spcs2	0.142292	5.20904	3.64933	0.0560919	0.684314
Polr2c	0.123406	4.76403	3.66256	0.0556481	0.684314
Fbxw7	-0.128453	4.23455	3.63967	0.0564183	0.684314
Nat10	0.105554	4.02508	3.65626	0.0558589	0.684314
Zfp423	-0.175588	3.47777	3.64113	0.0563685	0.684314
Ofd1	-0.124659	3.35394	3.63789	0.0564784	0.684314
Tcp11l2	0.162683	3.00391	3.64978	0.0560767	0.684314
A830082K12Rik	0.206853	1.29296	3.64984	0.0560746	0.684314
C230052I12Rik	0.212829	1.2505	3.65665	0.0558457	0.684314
Lipt2	0.23647	1.1303	3.63503	0.0565757	0.684314
Lin7a	-0.224033	1.10625	3.63448	0.0565941	0.684314
Lama4	-0.335447	0.879296	3.64599	0.0562043	0.684314
Flrt3	-0.235923	0.809348	3.64346	0.0562899	0.684314
Pqlc2	0.284067	0.324767	3.64215	0.0563341	0.684314
Paics	-0.399366	-1.08405	3.65606	0.0558655	0.684314
Zfand6	-0.396656	-1.53171	3.64395	0.0562731	0.684314
Lyrm1	0.469232	-1.90818	3.64985	0.0560742	0.684314
4833418N02Rik	-0.495387	-2.20376	3.65526	0.0558923	0.684314
Gli1	-0.709305	-2.47918	3.656	0.0558675	0.684314
Cldn3	-0.691025	-2.6929	3.65493	0.0559033	0.684314
Fhl1	-0.663005	-2.69857	3.63679	0.0565159	0.684314
Derl2	0.577674	-2.77123	3.65257	0.0559828	0.684314
Abhd8	0.13271	5.91595	3.62919	0.0567744	0.685024
Ercc6	0.105589	5.43455	3.62973	0.0567562	0.685024
Leprotl1	0.121644	5.06541	3.62856	0.0567961	0.685024
N4bp3	0.170446	3.33696	3.62945	0.0567657	0.685024
Lbr	0.179958	1.63408	3.62236	0.0570079	0.687146
Ppm1h	0.125918	6.18087	3.60702	0.0575363	0.687637
Tbl1x	-0.104381	4.31036	3.60507	0.0576035	0.687637
Gskip	0.153884	3.91216	3.59852	0.0578309	0.687637
Slc9a9	-0.135964	3.33423	3.6029	0.0576789	0.687637
Rexo2	0.134821	3.02794	3.5986	0.0578283	0.687637
Amacr	0.186028	2.87308	3.59829	0.057839	0.687637
Gm5141	-0.147574	2.44728	3.61884	0.0571288	0.687637
Zxdc	0.162007	2.29674	3.59927	0.0578051	0.687637
Tmcc2	0.212315	1.88418	3.61393	0.0572975	0.687637
Napepld	0.269306	1.18762	3.60397	0.0576418	0.687637
Isoc2b	0.232629	0.900835	3.61177	0.0573721	0.687637
Ccdc47	0.269132	0.683442	3.60804	0.0575007	0.687637
Ppp1r9a	-0.311691	0.398852	3.60318	0.0576691	0.687637
Edem3	-0.293065	-0.0309929	3.59845	0.0578335	0.687637
Pak3	-0.433077	-0.503803	3.60169	0.0577208	0.687637
Rps6kb1	-0.453993	-1.20169	3.6047	0.0576163	0.687637
Ppfia1	0.500556	-1.79394	3.60345	0.0576597	0.687637
Ppp1r36	-0.439531	-1.90404	3.61185	0.0573692	0.687637
Gxylt1	0.561746	-2.52512	3.61431	0.0572844	0.687637
9630001P10Rik	-0.80012	-2.86714	3.6038	0.0576476	0.687637
Ubxn2a	0.125094	4.69065	3.5971	0.0578805	0.687662
Vps36	0.138722	3.33473	3.59617	0.0579129	0.687662
Slc23a2	-0.167068	2.16896	3.58161	0.0584227	0.692426
Cbx1	0.219205	1.7541	3.57456	0.058671	0.694939
Rom1	-0.421164	-1.04204	3.57294	0.0587283	0.695187
Ehhadh	-0.285911	0.44007	3.57111	0.058793	0.695209
Tnfaip3	0.41054	-1.15665	3.57083	0.0588028	0.695209
Lrrc10b	0.211577	4.45018	3.56832	0.0588919	0.695833
Psrc1	0.469997	-1.53634	3.55885	0.0592286	0.69938
Alkbh3	-0.458524	-0.70755	3.55666	0.0593069	0.699441
C2cd3	0.132465	3.34311	3.55545	0.0593501	0.69952
Pou3f3	0.121895	5.59859	3.5454	0.0597109	0.700322
2610034B18Rik	-0.133358	3.78965	3.54631	0.0596781	0.700322
Setd1b	-0.18328	2.96168	3.54633	0.0596772	0.700322
Baz2b	0.283696	0.473869	3.55078	0.0595174	0.700322
Trim3	-0.482378	-2.07821	3.54998	0.0595461	0.700322
Ptx3	0.58687	-2.29508	3.55229	0.0594634	0.700322
Rbm43	-0.50036	-2.35092	3.54882	0.0595877	0.700322
Bcl11a	-0.126095	4.77428	3.53913	0.0599368	0.702112
Onecut1	-0.584944	-2.04907	3.53958	0.0599205	0.702112
Kcnip1	-0.756085	-2.56599	3.53672	0.0600239	0.70232
Ubxn4	0.124742	6.22337	3.53216	0.0601895	0.702611
Bckdk	-0.122546	4.68645	3.53139	0.0602172	0.702611
Dcaf12	0.139918	4.3316	3.53379	0.0601303	0.702611
Prps1l3	0.159295	3.44154	3.52381	0.0604933	0.702611
Herpud1	0.136999	3.09363	3.52647	0.0603963	0.702611
Resp18	-0.136258	2.88957	3.53423	0.0601141	0.702611
Nasp	0.524722	0.0786565	3.52432	0.0604745	0.702611
Star	0.306465	-0.21125	3.53021	0.0602603	0.702611
Riiad1	-0.371041	-0.996671	3.52875	0.0603133	0.702611
Naglu	-0.439657	-1.88076	3.52455	0.0604664	0.702611
Snx4	-0.112688	5.14773	3.51984	0.0606383	0.703425
Bag3	0.219909	1.39818	3.51887	0.0606736	0.703425
Kremen1	0.150378	3.4475	3.51298	0.0608897	0.704649
Mlip	-0.300014	0.858692	3.51319	0.060882	0.704649
Atad2	0.270192	2.01078	3.50057	0.0613478	0.709065
Pds5b	0.2407	1.15804	3.50128	0.0613216	0.709065
Fbf1	-0.413372	-1.6149	3.49963	0.0613824	0.709065
Nus1	0.151411	5.37988	3.4938	0.0615989	0.70957
Fermt2	0.101257	4.30201	3.49275	0.0616379	0.70957
H2afj	0.151284	3.38081	3.49289	0.0616328	0.70957
1700123O20Rik	0.207403	2.18115	3.49479	0.0615621	0.70957
Spock3	-0.264489	1.06273	3.49153	0.0616835	0.70957
Pqlc2	0.240531	0.662975	3.49148	0.0616856	0.70957
Tmsb15l	0.463617	-1.74285	3.49601	0.0615168	0.70957
Slc9a4	0.225427	4.12893	3.48321	0.0619944	0.711446
Btg2	0.1516	3.21648	3.48444	0.0619484	0.711446
Dlgap1	-0.191356	1.93952	3.48573	0.0619002	0.711446
Rrp8	0.418173	-1.49715	3.48313	0.0619974	0.711446
Taf2	0.121966	4.28682	3.48071	0.062088	0.712059
Ppid	0.119752	6.28168	3.46918	0.0625223	0.715289
Usp53	-0.108835	3.48018	3.46863	0.0625431	0.715289
Nup54	0.124768	3.03517	3.46944	0.0625126	0.715289
Dmwd	-0.170787	2.68423	3.46828	0.0625565	0.715289
Mospd3	-0.489221	-1.93866	3.47073	0.0624637	0.715289
Fam98a	0.68301	-2.35347	3.46643	0.0626262	0.715658
Gucy1a3	-0.156121	5.01512	3.46299	0.0627568	0.715868
E130012A19Rik	0.169821	3.89549	3.46346	0.062739	0.715868
Glra2	-0.246935	2.90365	3.45746	0.0629668	0.717337
Zxdc	-0.164907	2.34709	3.45665	0.0629979	0.717337
Ddx5	0.40021	4.08177	3.45269	0.0631489	0.718628
Hist1h3d	0.214512	1.8321	3.44715	0.0633609	0.720185
2010300C02Rik	-0.168289	6.41548	3.44593	0.0634079	0.720207
Mpc1	-0.175197	1.9718	3.44416	0.0634758	0.720207
Gm14379	-0.534426	-2.33629	3.44513	0.0634384	0.720207
Cep290	0.115386	4.56885	3.44077	0.063606	0.720574
Lin52	0.129233	3.01928	3.44119	0.0635899	0.720574
Hist2h2ac	-0.293746	1.35447	3.44038	0.063621	0.720574
Slc16a2	-0.156622	5.04648	3.43901	0.0636738	0.720745
Zc3h4	-0.0992386	3.56791	3.43222	0.0639362	0.722434
Mmd2	0.163558	5.98257	3.42304	0.0642926	0.72328
Epha10	0.110003	4.76673	3.42232	0.0643204	0.72328
Khdrbs3	0.179657	1.73477	3.42493	0.0642189	0.72328
Rhpn2	-0.282535	0.54183	3.42206	0.0643306	0.72328
Rwdd4a	0.354482	-0.338751	3.42401	0.0642549	0.72328
Opalin	-0.567427	-0.383568	3.42055	0.0643895	0.72328
Zfp612	-0.389865	-1.17253	3.42005	0.0644089	0.72328
1110046J04Rik	0.401071	-1.43631	3.4278	0.0641074	0.72328
Pcsk5	-0.760838	-2.09445	3.42544	0.0641992	0.72328
Myt1l	0.191019	1.52209	3.41767	0.0645021	0.723702
Kat8	0.125309	3.55652	3.41503	0.0646053	0.724435
Ptpn23	-0.14241	3.62808	3.41384	0.0646519	0.724533
Chac1	-0.214441	1.57043	3.4127	0.0646965	0.724608
Rgs9bp	0.455816	-1.82245	3.40785	0.064887	0.726317
Smpd2	0.619235	-2.9829	3.40673	0.0649311	0.726386
Txn2	0.426608	-1.73729	3.40486	0.0650045	0.726782
Ddrgk1	-0.104222	4.45186	3.40193	0.06512	0.727224
Atp13a2	-0.231646	1.18507	3.40218	0.0651102	0.727224
Bend3	-0.164188	2.56986	3.40085	0.0651629	0.727279
G6pc3	-0.148478	3.87749	3.3957	0.0653667	0.727433
Zfp759	0.138334	3.33065	3.39881	0.0652434	0.727433
5830417I10Rik	0.206041	1.6521	3.3959	0.0653585	0.727433
U2af1	0.227984	1.24745	3.39686	0.0653207	0.727433
Arhgef26	0.141899	4.07344	3.39073	0.0655639	0.728357
Rsph9	-0.162125	2.68953	3.39073	0.0655639	0.728357
Grb10	-0.252817	1.24125	3.39112	0.0655485	0.728357
Ndufaf6	-0.194582	1.57126	3.38315	0.0658662	0.731291
Gm16894	-0.302971	-0.0306094	3.38062	0.0659674	0.731989
Dcun1d3	0.372403	-0.814256	3.37656	0.0661298	0.732942
Zfp185	-0.672907	-2.5777	3.3772	0.0661044	0.732942
Spen	-0.188959	1.54227	3.37411	0.0662283	0.73327
Echdc1	0.277358	0.435503	3.36866	0.0664479	0.73519
Dbn1	-0.210018	2.42313	3.36271	0.0666884	0.736933
Sntb2	0.228399	1.11421	3.36213	0.0667117	0.736933
Rab34	-0.465222	-1.31179	3.3619	0.0667209	0.736933
Mesp2	0.416622	-1.37025	3.36039	0.0667822	0.737185
Myh14	-0.680485	-1.90857	3.35774	0.0668896	0.737945
Rbx1	0.128689	5.33379	3.35169	0.0671359	0.738959
Lpgat1	0.247698	0.727355	3.3523	0.0671113	0.738959
Hmces	-0.475809	-2.5866	3.35381	0.0670498	0.738959
Proca1	-0.67005	-2.59452	3.35187	0.0671289	0.738959
Zak	-0.189135	2.719	3.34421	0.0674419	0.741473
Ncbp2	0.141126	4.79257	3.34139	0.0675574	0.742173
Nfya	0.466622	-1.38733	3.34077	0.0675831	0.742173
Lars	-0.131699	5.66138	3.3392	0.0676473	0.742453
Ldhb	-0.108844	4.63693	3.33323	0.0678934	0.743313
Hs3st1	-0.196823	2.16998	3.33179	0.0679531	0.743313
Memo1	0.155152	2.14241	3.33205	0.067942	0.743313
Cep152	0.339748	-0.12017	3.33524	0.0678104	0.743313
Pik3ip1	0.311383	-0.39821	3.33434	0.0678476	0.743313
Matk	-0.500687	-1.77043	3.33165	0.0679587	0.743313
Amigo3	0.324982	-0.455877	3.32642	0.0681752	0.745255
Cables1	0.471937	-1.54931	3.32517	0.0682269	0.745395
Fbxo32	-0.153321	3.66426	3.32051	0.0684204	0.746161
Wtap	0.140147	3.39491	3.32118	0.0683926	0.746161
Ak8	-0.285886	0.24708	3.32079	0.0684091	0.746161
Wdr82	0.125381	7.37715	3.31546	0.0686309	0.746986
Smim18	-0.281256	0.825698	3.31511	0.0686458	0.746986
Sult5a1	0.541401	-2.15489	3.31542	0.0686329	0.746986
Ndufaf5	0.141723	2.83713	3.31345	0.0687152	0.747316
Acap3	-0.155501	2.62602	3.30786	0.0689491	0.747867
Gnpda2	0.171143	2.19573	3.30912	0.0688965	0.747867
Stk32b	0.349419	0.211633	3.3089	0.0689055	0.747867
Bcl2l2	0.521067	-2.44848	3.3092	0.0688929	0.747867
D130017N08Rik	0.531614	-2.51649	3.30665	0.0690002	0.747867
Zfp84	0.140074	5.07634	3.30234	0.0691812	0.749148
Pcbp2	-0.495039	-1.51071	3.30197	0.0691966	0.749148
Gas1	-0.287121	0.136816	3.29904	0.0693202	0.749925
Ssu72	0.661334	-2.89022	3.29841	0.0693468	0.749925
Rtf1	-0.0881118	6.22201	3.27865	0.0701868	0.750445
5430417L22Rik	0.142806	5.35055	3.28509	0.0699117	0.750445
Gsr	-0.12441	4.25205	3.29276	0.0695858	0.750445
Rabgap1l	-0.118545	3.87939	3.27855	0.0701909	0.750445
Pcdh10	-0.141974	3.18076	3.28751	0.0698086	0.750445
Ppil1	0.165367	2.73099	3.28064	0.0701017	0.750445
Cd34	-0.178841	2.05752	3.27782	0.0702222	0.750445
Pcf11	0.166748	1.98132	3.28927	0.0697341	0.750445
Oxr1	0.171651	1.92869	3.28056	0.070105	0.750445
Zfp697	-0.224336	1.50717	3.28509	0.0699118	0.750445
Hist1h2bb	0.240482	1.31786	3.28461	0.0699324	0.750445
Zfp938	-0.242832	0.418518	3.28094	0.070089	0.750445
Ctnnd1	0.305919	0.0651059	3.29171	0.0696306	0.750445
Suv420h1	-0.492343	-1.63035	3.28229	0.070031	0.750445
Ints6	0.443428	-1.63325	3.29206	0.0696154	0.750445
Kansl3	0.426456	-1.80902	3.277	0.0702575	0.750445
Dnah7a	-0.529842	-2.00291	3.27812	0.0702092	0.750445
Smim4	-0.502273	-2.11498	3.28796	0.0697898	0.750445
Ephb3	-0.490783	-2.47379	3.27809	0.0702106	0.750445
Foxp1	-0.5655	-2.48613	3.2902	0.0696945	0.750445
Tctn1	0.634457	-2.73869	3.28699	0.0698308	0.750445
Gm11413	-0.537724	-2.7648	3.28617	0.0698659	0.750445
Rab15	0.137639	7.13722	3.26548	0.0707521	0.752931
Tollip	0.129481	6.79039	3.27057	0.0705333	0.752931
Fkbp4	0.114772	6.55522	3.26444	0.0707972	0.752931
Mfsd12	0.114999	3.37404	3.26062	0.0709622	0.752931
Aloxe3	-0.178282	2.16143	3.26105	0.0709438	0.752931
Hmox1	0.235116	1.34257	3.26089	0.0709507	0.752931
Prss57	0.312858	-0.222497	3.26536	0.0707577	0.752931
Aes	0.358237	-1.09344	3.26901	0.0706001	0.752931
Cetn2	0.444949	-1.67178	3.26247	0.0708821	0.752931
Gm26703	-0.696497	-2.41727	3.26099	0.0709462	0.752931
Gad2	-0.652883	-2.57355	3.26624	0.0707197	0.752931
Dcaf11	-0.666419	-2.81752	3.26622	0.0707203	0.752931
Hs6st3	-0.115307	5.25681	3.25481	0.0712143	0.753901
Hax1	0.140241	3.0982	3.2556	0.0711797	0.753901
Mcur1	0.154286	2.9209	3.25397	0.0712505	0.753901
Pcsk9	-0.545829	-1.43856	3.25494	0.0712084	0.753901
Zfp768	-0.177507	1.95929	3.24679	0.0715634	0.756375
Ahnak	0.287588	4.33238	3.24528	0.0716293	0.756654
Stam2	0.133079	3.67523	3.24104	0.0718152	0.757368
Pcdhga9	-0.139413	3.62087	3.24155	0.0717928	0.757368
Cacnb4	-0.304118	0.280975	3.24103	0.0718157	0.757368
Tmed8	0.123784	5.80857	3.23449	0.0721028	0.757891
Shank2	-0.177011	2.95704	3.23589	0.072041	0.757891
Stxbp3a	-0.400299	-0.363101	3.23642	0.0720176	0.757891
Trp53i11	0.374377	-0.829103	3.23723	0.0719823	0.757891
Dda1	-0.361102	-0.899163	3.23821	0.0719391	0.757891
Kremen2	0.459964	-0.915654	3.2351	0.0720759	0.757891
C78339	0.120835	4.59202	3.23275	0.0721794	0.757934
Olfr1344	0.386292	-1.32557	3.2317	0.0722256	0.757934
Celf3	-0.214741	1.7262	3.22408	0.0725624	0.760633
Slc30a1	-0.142988	4.90555	3.21832	0.0728183	0.761012
Rnf149	0.107097	3.91736	3.21981	0.072752	0.761012
L3mbtl1	-0.226419	1.53604	3.21972	0.0727559	0.761012
9330171B17Rik	-0.269195	0.342012	3.22022	0.0727337	0.761012
Deptor	-0.360021	-0.620095	3.2179	0.0728371	0.761012
Mybl2	0.687216	-2.53321	3.21836	0.0728167	0.761012
Dnaja4	0.290179	0.40914	3.21634	0.0729064	0.761321
Tmem88b	-0.300485	0.829442	3.21524	0.0729555	0.761418
Rbm41	0.717003	-2.28317	3.2107	0.0731583	0.762829
Tchp	0.192412	1.27281	3.20912	0.0732288	0.763023
Nr1d2	0.0922427	5.83975	3.20669	0.0733379	0.763064
Rbm39	0.209934	1.17405	3.2063	0.0733553	0.763064
Gm20783	-0.243103	0.643613	3.20704	0.0733219	0.763064
Car7	-0.351783	-0.90153	3.20547	0.0733922	0.763064
Shisa7	-0.265043	0.00014326	3.20017	0.0736307	0.765127
Phf5a	0.140102	2.81203	3.19628	0.0738061	0.766119
Sebox	0.48681	-1.55597	3.19653	0.0737946	0.766119
Mir5103	-0.513325	-2.20675	3.19334	0.0739389	0.766666
Fam155a	-0.286444	0.679988	3.19233	0.0739847	0.766725
Prss12	-0.144336	4.34604	3.18907	0.0741321	0.767421
Gldn	-0.288557	-0.000306334	3.18971	0.0741033	0.767421
Gpc1	0.149562	6.71349	3.18556	0.0742915	0.768656
Rbm18	0.207191	1.7396	3.18389	0.0743674	0.769026
Mfsd8	0.123633	3.97142	3.18062	0.0745166	0.770152
Myo5a	-0.16644	4.13164	3.17639	0.0747095	0.771233
Nfil3	0.502048	-1.05003	3.17738	0.0746645	0.771233
Eya3	0.401512	-1.80882	3.17568	0.074742	0.771233
Mras	0.161398	2.83805	3.17398	0.0748199	0.77162
Vps37a	0.0963996	4.95934	3.16453	0.0752539	0.771654
Ass1	-0.27381	3.24147	3.17014	0.0749961	0.771654
Magoh	0.150142	3.199	3.17259	0.0748836	0.771654
Slc45a1	-0.169998	2.67988	3.16913	0.0750424	0.771654
Nfkbil1	-0.192863	2.19393	3.16542	0.0752133	0.771654
Alg8	0.181323	1.43587	3.16744	0.07512	0.771654
Stc1	0.202313	1.32559	3.16942	0.075029	0.771654
Map3k14	0.246754	0.752843	3.16992	0.0750061	0.771654
Pdp1	0.305825	-0.220652	3.16537	0.0752155	0.771654
Setx	-0.362785	-0.837832	3.16426	0.0752666	0.771654
Tmem198	-0.44197	-2.07503	3.16815	0.0750876	0.771654
Perp	-0.292962	-0.249558	3.16094	0.0754199	0.772812
Timm44	0.105414	4.53937	3.1546	0.0757131	0.773299
Sphkap	0.143817	3.08428	3.15289	0.0757927	0.773299
Nt5c1a	-0.18239	2.73575	3.15643	0.0756283	0.773299
Strada	-0.327118	-0.776617	3.15386	0.0757478	0.773299
Rbmxl1	-0.461281	-1.3829	3.15333	0.075772	0.773299
Mid1ip1	-0.470562	-1.51631	3.15351	0.0757639	0.773299
Limch1	0.8317	-2.04066	3.15654	0.0756234	0.773299
Vps25	-0.676292	-2.74389	3.15206	0.0758311	0.773299
Ppil3	-0.817215	-2.79209	3.15458	0.0757142	0.773299
Elovl5	0.129415	3.72697	3.1501	0.0759222	0.773404
Pgm1	-0.263572	1.76132	3.1453	0.0761459	0.774143
Ciz1	-0.202266	1.74624	3.14508	0.0761565	0.774143
Fam78a	0.472762	-1.57716	3.14692	0.0760702	0.774143
Sema6d	-0.283151	0.64047	3.14269	0.076268	0.774454
Nrbf2	0.156307	3.01378	3.13847	0.0764653	0.775341
Ap3m2	0.513198	-2.52674	3.13895	0.076443	0.775341
Git1	-0.113061	7.98303	3.13578	0.0765917	0.775559
Iqce	-0.516455	-2.40292	3.13518	0.0766199	0.775559
Clvs2	0.165552	4.23491	3.13206	0.0767665	0.776175
Ppwd1	0.146387	2.21857	3.1313	0.0768024	0.776175
Ccdc28a	0.16406	2.15132	3.13216	0.076762	0.776175
Med9	0.119163	4.47593	3.12899	0.0769113	0.776455
Serpinf2	0.401693	-1.50467	3.12934	0.0768949	0.776455
Vps11	-0.137326	4.39907	3.12343	0.0771744	0.77829
Stoml1	0.571037	-1.62271	3.12361	0.0771656	0.77829
Micu2	0.125341	3.50147	3.12095	0.0772916	0.778966
Zfp644	0.174944	2.2515	3.11982	0.0773451	0.778966
Rims2	-0.16403	2.36906	3.11794	0.0774347	0.779273
Mmgt1	0.129459	4.65416	3.1101	0.0778082	0.782209
Trim62	-0.122092	2.8283	3.11065	0.0777818	0.782209
Tshz3	-0.155749	4.86074	3.10245	0.0781747	0.782356
Lamtor5	0.130265	3.52073	3.10621	0.0779941	0.782356
Cdh18	-0.176966	2.06615	3.10603	0.0780029	0.782356
Adcyap1r1	0.189403	1.96806	3.10384	0.0781077	0.782356
Hhip	0.227071	1.21504	3.10365	0.078117	0.782356
Lekr1	0.298356	0.399456	3.10845	0.0778868	0.782356
Fgfr1op2	-0.386572	0.125162	3.10575	0.0780164	0.782356
Pmaip1	0.360126	-0.427908	3.10445	0.0780784	0.782356
Fam78b	-0.472213	-2.51507	3.10212	0.0781906	0.782356
Gpr25	-0.285496	-0.111394	3.09551	0.0785083	0.783911
Aox4	-0.435583	-0.512669	3.09604	0.0784829	0.783911
Vmn2r1	-0.411596	-1.30619	3.09548	0.0785099	0.783911
Yy1	0.105282	5.17702	3.09358	0.0786019	0.784421
Cnppd1	-0.341555	-1.33863	3.0926	0.078649	0.784481
Vbp1	0.129888	4.54577	3.08243	0.0791423	0.785112
Pdcl	0.131218	4.51619	3.0867	0.0789345	0.785112
Ltv1	0.104418	3.77023	3.08557	0.0789897	0.785112
Gas8	-0.14172	2.31677	3.08035	0.0792437	0.785112
Gm14169	0.179064	1.52866	3.08321	0.0791044	0.785112
Hdac5	-0.303898	0.756647	3.08893	0.0788266	0.785112
Glt8d1	0.355745	0.656752	3.08031	0.0792454	0.785112
Hpca	0.293137	0.428453	3.08111	0.0792065	0.785112
Tnfrsf25	0.751667	-1.55233	3.081	0.0792119	0.785112
Aktip	-0.506408	-1.73562	3.08108	0.0792078	0.785112
Med15	-0.693699	-2.35356	3.08513	0.0790109	0.785112
Prrc2c	-0.250772	1.16064	3.07829	0.0793441	0.785373
1700019N19Rik	0.556419	-2.42865	3.07809	0.0793538	0.785373
Me3	-0.14066	2.99036	3.07616	0.0794477	0.785386
Deb1	-0.129705	2.91095	3.07528	0.0794907	0.785386
Usf1	0.283423	-0.0939514	3.07554	0.0794781	0.785386
Zfp455	0.542351	-2.46079	3.0747	0.0795193	0.785386
Rnpep	0.175743	2.17238	3.07284	0.0796101	0.785472
Lrfn1	-0.135345	3.09751	3.06839	0.0798285	0.786817
Asap3	-0.423664	-0.613375	3.06863	0.0798165	0.786817
Ring1	-0.117634	3.51657	3.06592	0.0799499	0.787608
Rps15a	0.126509	5.78015	3.05856	0.0803126	0.788341
Saysd1	0.185811	2.02888	3.06016	0.0802336	0.788341
2210408I21Rik	0.259053	0.170624	3.05944	0.0802695	0.788341
Rpl34	-0.304176	-0.438057	3.05885	0.0802986	0.788341
Csnk2b	-0.410331	-1.3311	3.06269	0.0801091	0.788341
Pan3	-0.800113	-2.69856	3.06307	0.0800905	0.788341
Pabpc4l	-0.541371	-2.78595	3.06188	0.0801488	0.788341
Pspc1	-0.129462	3.26214	3.05628	0.0804258	0.788642
Zfp772	0.11255	3.18571	3.0568	0.0803997	0.788642
Vars2	-0.455793	-2.1056	3.05372	0.0805526	0.789481
Pdss2	-0.589848	-2.63298	3.05182	0.0806467	0.789999
Atp2b2	-0.237664	1.13151	3.04833	0.0808204	0.791296
Trmt44	0.194673	1.85947	3.04724	0.0808745	0.79142
Erp44	0.100848	4.75713	3.04184	0.0811439	0.792824
Man2b2	-0.14315	3.07056	3.04156	0.0811579	0.792824
Lrrc70	0.293672	-0.276143	3.04105	0.0811836	0.792824
Gm7173	-0.454799	-0.174595	3.03708	0.081382	0.794244
Ccdc58	0.330923	-0.373482	3.03649	0.081412	0.794244
Trit1	-0.189071	1.53126	3.03298	0.0815878	0.795246
Dus1l	0.336219	-0.372689	3.03279	0.0815978	0.795246
Kdm8	-0.182229	1.50954	3.03082	0.0816966	0.795399
Crocc	-0.28588	-0.154302	3.02841	0.081818	0.796176
Map4k5	0.109025	4.64785	3.02441	0.0820202	0.797333
Osbpl6	-0.724426	-3.00828	3.02489	0.0819958	0.797333
Rexo2	0.126308	3.01149	3.02104	0.0821905	0.797788
Cpsf3	0.535838	-1.98768	3.02101	0.0821921	0.797788
Pigp	0.488026	-2.26476	3.02165	0.0821599	0.797788
Camsap2	-0.290609	0.0173779	3.01906	0.0822911	0.798345
Phf10	0.16511	2.06452	3.01727	0.0823821	0.7985
Hcrtr2	0.278568	0.565317	3.0171	0.0823905	0.7985
Tle1	-0.442582	-1.76374	3.01429	0.0825338	0.799483
Coro7	-0.142824	3.36199	3.01177	0.0826622	0.799571
Api5	0.193736	2.19858	3.01083	0.0827099	0.799571
Ccdc51	0.190234	2.09226	3.01174	0.0826634	0.799571
l7Rn6	0.518816	-2.24456	3.01123	0.0826896	0.799571
Dgki	0.101113	6.9886	3.00511	0.0830024	0.800781
Mknk2	0.138841	4.22816	3.00756	0.0828771	0.800781
Man1a	-0.209164	2.54628	3.00513	0.0830014	0.800781
Mettl18	0.502922	-2.29944	3.00614	0.0829495	0.800781
Cep19	0.119694	5.28481	2.99239	0.0836564	0.801481
Tmed4	0.121019	5.02271	3.0017	0.0831771	0.801481
Rundc1	0.1128	4.68482	2.99403	0.0835721	0.801481
Capn15	0.128176	3.5059	2.99149	0.0837031	0.801481
Mir568	0.267822	0.86783	2.99455	0.083545	0.801481
Grip1	-0.334939	-0.287228	2.99368	0.0835902	0.801481
Uqcr11	0.388769	-0.845741	2.99163	0.083696	0.801481
Slitrk6	-0.428915	-0.876097	2.9973	0.0834032	0.801481
Rhog	-0.396551	-0.951008	2.99535	0.0835041	0.801481
Lrrc49	-0.33771	-0.984186	2.99532	0.0835056	0.801481
Gm26881	-0.354078	-1.13673	2.99729	0.0834038	0.801481
Rap1gap2	-0.502129	-1.99273	2.99292	0.0836293	0.801481
Mroh8	-0.487059	-2.02782	2.99586	0.0834774	0.801481
Tusc3	-0.123157	4.64624	2.98147	0.0842229	0.805652
Ctnnbl1	0.118853	4.42707	2.97517	0.0845515	0.80754
Mtmr10	0.13208	2.61921	2.97446	0.0845882	0.80754
Pdxdc1	0.160331	1.78764	2.974	0.0846123	0.80754
Gm20459	-0.19683	1.77349	2.97576	0.0845205	0.80754
Rgs10	-0.266713	0.344897	2.97203	0.0847156	0.80754
Ptpn1	0.628153	-2.90329	2.97206	0.0847141	0.80754
Isca1	0.126519	5.77837	2.97122	0.0847581	0.807543
Zkscan16	-0.16701	6.16945	2.96761	0.0849472	0.808302
Tshz2	-0.195013	3.68945	2.96728	0.0849644	0.808302
Psmd11	0.398296	-1.23334	2.96877	0.0848864	0.808302
B4galt5	0.0964789	5.37318	2.9647	0.0851003	0.808791
BC016423	0.146313	3.62365	2.9633	0.0851742	0.809092
Acsf3	-0.599331	-2.71015	2.96229	0.0852274	0.809195
Tmeff2	-0.127321	5.1984	2.95056	0.0858478	0.813067
Adrm1	-0.118354	3.90054	2.94897	0.0859325	0.813067
Prdm5	0.143149	2.25066	2.95255	0.0857423	0.813067
RP23-199B2.4	-0.327311	-0.93097	2.94905	0.0859279	0.813067
Tnrc18	-0.437841	-1.49299	2.94909	0.0859261	0.813067
Atad3a	-0.0995311	4.07483	2.94794	0.085987	0.81318
Mettl14	0.127621	3.07926	2.94418	0.0861872	0.814098
Magt1	0.519577	-1.87379	2.94504	0.0861417	0.814098
Snx25	-0.579542	-2.74099	2.9433	0.0862344	0.814098
Snrk	0.143487	2.34327	2.94184	0.0863124	0.814246
Ccdc43	0.137439	4.44507	2.94055	0.0863813	0.814495
Lacc1	-0.271887	-0.0547862	2.93795	0.0865202	0.815002
Rel	-0.223162	0.898333	2.93516	0.0866699	0.815369
Klf15	0.660111	-2.51937	2.93484	0.086687	0.815369
Wsb2	-0.503619	-2.69255	2.93588	0.0866316	0.815369
Abcb10	0.124924	4.09823	2.93126	0.0868798	0.816381
Tceal5	-0.125052	3.98899	2.93167	0.0868574	0.816381
Fpgt	0.128295	4.62721	2.92645	0.0871391	0.816681
Rhou	-0.138109	4.4819	2.92756	0.0870792	0.816681
Rfxap	0.124851	4.01157	2.92771	0.0870706	0.816681
Lingo2	-0.147252	2.11024	2.92744	0.0870855	0.816681
Kat6b	-0.355635	-0.11498	2.92591	0.0871679	0.816681
Gtf3c1	-0.260819	0.752171	2.92307	0.0873214	0.81772
Nmt1	0.12354	7.3218	2.92197	0.087381	0.81785
Sh3glb2	-0.120438	3.81744	2.92124	0.0874208	0.81785
2900079G21Rik	-0.367799	-1.344	2.91834	0.087578	0.818921
Gpd1	0.142605	6.67286	2.91747	0.0876251	0.818961
Stx1b	-0.0990692	7.30673	2.91658	0.0876734	0.819012
Omg	-0.135157	6.35953	2.91402	0.0878129	0.819915
AI115009	-0.270452	0.563075	2.91259	0.0878909	0.820244
Ankrd10	0.201379	1.73774	2.90797	0.0881429	0.822195
Atp6ap1	0.584203	-2.48616	2.90599	0.0882511	0.822803
Efcab14	0.0990747	3.38689	2.90323	0.088402	0.823809
Usp5	-0.141135	3.84269	2.90142	0.0885015	0.824334
C920025E04Rik	0.542449	-2.43287	2.90033	0.0885613	0.824491
Pcsk2	-0.115431	8.80793	2.89931	0.0886173	0.82461
Tkt	-0.129951	6.70384	2.89742	0.0887216	0.824802
Zfp945	-0.470901	-1.88317	2.89737	0.0887241	0.824802
Akr1b3	-0.124824	4.17055	2.89633	0.0887817	0.824937
Gm15800	-0.0963842	8.42814	2.88452	0.0894349	0.825337
Alg2	-0.131433	6.55796	2.8842	0.0894524	0.825337
Armc8	0.105451	4.76208	2.88386	0.0894716	0.825337
Cdc5l	0.13822	4.44621	2.88836	0.0892216	0.825337
Hist1h1d	0.142343	3.63791	2.88745	0.0892719	0.825337
Cript	0.125036	3.5902	2.89094	0.0890788	0.825337
Ica1	-0.175133	3.0467	2.88775	0.0892554	0.825337
Zfp575	0.265433	0.776797	2.89179	0.089032	0.825337
Tcf4	0.333483	-0.704526	2.88467	0.0894266	0.825337
Ifnar2	0.353856	-1.04496	2.88448	0.0894369	0.825337
3110043O21Rik	0.363585	-1.63726	2.88401	0.0894627	0.825337
Hnrnpr	-0.364238	-1.65976	2.89045	0.0891058	0.825337
Ankrd34c	-0.559498	-1.80266	2.88897	0.0891878	0.825337
Tmed10	-0.446333	-2.297	2.89188	0.0890267	0.825337
Vill	-0.485859	-2.31251	2.89067	0.089094	0.825337
Arsg	-0.20586	1.13353	2.88133	0.0896117	0.825966
Sfi1	-0.473556	-1.36763	2.88108	0.089626	0.825966
Mtmr1	0.124655	3.23769	2.87938	0.0897204	0.826041
2310042E22Rik	0.392764	-1.22784	2.87986	0.0896939	0.826041
Ccdc6	0.100221	5.92129	2.87703	0.0898514	0.826215
Gm14391	0.272816	0.161234	2.87672	0.0898688	0.826215
Dand5	-0.460123	-2.13579	2.87791	0.0898027	0.826215
Tpt1	0.105823	6.57037	2.86957	0.0902689	0.826716
Cdc37l1	0.0995	3.75976	2.87479	0.089977	0.826716
Mrps35	0.117348	3.30074	2.86964	0.0902652	0.826716
Csgalnact2	0.110011	3.17368	2.87187	0.0901403	0.826716
Gm15455	0.349408	-1.13361	2.87057	0.090213	0.826716
Mir3064	0.466785	-1.47891	2.86992	0.0902496	0.826716
Scyl2	0.43243	-1.91299	2.87232	0.090115	0.826716
Cachd1	0.150032	4.27334	2.8661	0.090464	0.827711
Samd5	-0.110924	4.01424	2.86639	0.0904474	0.827711
Rasal1	-0.252882	1.37118	2.8639	0.0905876	0.828446
Slc30a7	0.113187	4.13265	2.86037	0.0907865	0.829076
Pigt	-0.415978	-1.79296	2.86104	0.0907489	0.829076
Gsn	-0.512784	-2.51365	2.86166	0.0907138	0.829076
Hcls1	-0.499468	-2.33365	2.8589	0.0908694	0.829437
Mtus1	0.38838	-0.788658	2.85789	0.0909268	0.829567
Gpr39	0.474842	-1.37313	2.8569	0.0909825	0.829679
Raph1	-0.124174	5.61701	2.85577	0.0910468	0.82984
Dnah9	-0.255976	0.623462	2.85409	0.0911416	0.82984
Piwil2	0.369442	-1.17776	2.85479	0.0911021	0.82984
Gria4	0.44621	-1.62897	2.85277	0.0912169	0.82984
Psen2	-0.552319	-2.35603	2.85351	0.0911744	0.82984
Pnmal1	0.136225	7.18523	2.84867	0.0914498	0.830284
Crebrf	0.11471	5.0191	2.84809	0.0914827	0.830284
Parl	-0.154807	2.68518	2.85073	0.0913322	0.830284
Snx12	0.25936	-0.0209842	2.84963	0.0913951	0.830284
A430046D13Rik	-0.330065	-0.511935	2.84823	0.0914748	0.830284
Krt73	-0.352387	-0.486831	2.847	0.0915446	0.830453
Csmd1	-0.101204	6.42328	2.84278	0.0917852	0.831673
Dhrs1	-0.100991	4.84578	2.8416	0.0918529	0.831673
Apbb2	-0.193346	1.66091	2.84372	0.0917318	0.831673
Clint1	0.204264	1.59743	2.84232	0.0918114	0.831673
Pip4k2b	0.114952	7.22525	2.83907	0.0919973	0.831799
Fam160b2	0.102477	4.41729	2.83994	0.0919475	0.831799
Jmjd4	0.285092	-0.213517	2.83932	0.0919831	0.831799
Grid1	-0.112586	6.16545	2.838	0.0920585	0.831898
Zcwpw1	0.185002	1.4493	2.83737	0.0920951	0.831898
Pbdc1	0.139486	3.24476	2.83652	0.0921438	0.831945
Ncs1	0.128061	7.98073	2.82776	0.0926473	0.832017
Dock3	-0.129746	7.71028	2.82602	0.0927481	0.832017
Flrt2	-0.107627	6.00421	2.82707	0.0926871	0.832017
Myrip	0.0881958	5.9537	2.83164	0.0924238	0.832017
Kif21a	0.136934	2.59063	2.82797	0.0926352	0.832017
Psph	0.176985	2.16193	2.83507	0.0922269	0.832017
Pmvk	0.166299	1.75054	2.82693	0.0926955	0.832017
5330416C01Rik	0.303834	0.0547686	2.82669	0.0927094	0.832017
Gtpbp6	-0.342336	-0.720493	2.82656	0.0927167	0.832017
Lmcd1	-0.394215	-0.987064	2.82761	0.092656	0.832017
Nedd1	0.455518	-1.28216	2.82581	0.0927603	0.832017
Ptp4a3	-0.637206	-2.95174	2.82823	0.0926205	0.832017
Dlx6os1	-0.761802	-2.41202	2.82456	0.0928322	0.832272
Rad52	0.45727	-1.2349	2.82052	0.0930664	0.833981
A230072E10Rik	-0.464987	-2.38187	2.81937	0.093133	0.834188
Det1	0.200226	1.43649	2.81751	0.093241	0.834374
Osbpl10	-0.211085	1.36637	2.81812	0.0932054	0.834374
6330403A02Rik	0.151939	9.17703	2.80377	0.0940429	0.834841
Mrpl45	0.124605	4.56552	2.81166	0.0935816	0.834841
Lamtor3	0.087086	4.34618	2.81467	0.0934059	0.834841
Olfm2	-0.195453	4.1291	2.80904	0.0937347	0.834841
Dolk	-0.128011	3.58458	2.81247	0.0935342	0.834841
Fam162a	0.1472	3.4463	2.80474	0.0939861	0.834841
Igbp1	0.118833	3.27005	2.8042	0.0940176	0.834841
2810408M09Rik	0.147249	2.60995	2.80602	0.093911	0.834841
Pts	0.142409	2.5887	2.80948	0.0937085	0.834841
Ttc37	0.160328	1.79736	2.80743	0.0938285	0.834841
Exosc3	0.223603	0.960437	2.8137	0.0934628	0.834841
Arl4d	0.250382	0.84546	2.80251	0.0941166	0.834841
Gtf2h2	0.246436	0.503664	2.80168	0.0941655	0.834841
Trmt112	0.343255	-0.906082	2.80492	0.0939757	0.834841
4932418E24Rik	-0.644035	-1.00056	2.80221	0.0941345	0.834841
Lgals8	-0.340737	-1.0177	2.80741	0.09383	0.834841
Rapgef1	-0.442016	-1.50198	2.80865	0.0937572	0.834841
Mad2l2	0.476717	-1.8376	2.80245	0.0941201	0.834841
Lrrc29	-0.703885	-2.97395	2.81102	0.0936191	0.834841
Snw1	0.100078	6.52092	2.80088	0.0942127	0.834873
Blnk	0.271041	-0.0299175	2.79807	0.094378	0.835749
Syt13	0.11537	7.56285	2.78985	0.0948629	0.83599
Usp25	0.103366	5.85322	2.79368	0.0946368	0.83599
Kcnh3	-0.123234	5.25535	2.79259	0.0947009	0.83599
Tmem47	-0.119168	4.77582	2.79262	0.0946994	0.83599
Lgals3bp	-0.248603	0.798893	2.79518	0.0945483	0.83599
Srsf5	-0.502393	-1.21174	2.792	0.0947361	0.83599
Tfdp2	-0.41543	-1.31035	2.79083	0.0948051	0.83599
Cpne5	-0.491194	-1.91339	2.7931	0.0946708	0.83599
Sf1	-0.552651	-2.49576	2.79467	0.0945783	0.83599
Zfp385a	-0.345797	-0.993375	2.78911	0.0949069	0.835993
Plec	-0.215186	1.94836	2.78472	0.0951674	0.837597
Dab1	-0.599399	-2.82796	2.78457	0.0951765	0.837597
Ggps1	0.110315	4.06737	2.78151	0.0953581	0.838795
Osbpl1a	-0.315483	-0.760417	2.77816	0.095558	0.839796
Pcbp2	-0.539466	-2.59876	2.77683	0.0956373	0.840107
Dcp2	0.124123	6.29227	2.77526	0.095731	0.840544
Hook3	0.0915492	7.11362	2.77388	0.0958139	0.840705
Adal	0.470646	-2.13527	2.77349	0.0958371	0.840705
Hkdc1	-0.144813	2.31177	2.77177	0.0959399	0.840963
Rab30	0.286174	-0.0920223	2.77153	0.0959544	0.840963
Lyrm4	0.121237	3.34065	2.76857	0.0961323	0.841199
Sod2	0.188144	1.72141	2.76599	0.0962871	0.841199
Lysmd4	-0.309036	-0.97715	2.76904	0.096104	0.841199
Psmd13	-0.399561	-1.44405	2.76676	0.0962406	0.841199
Plk5	-0.456822	-2.21437	2.76987	0.0960537	0.841199
Zfp536	-0.512984	-2.79478	2.76596	0.0962889	0.841199
Chl1	-0.642694	-2.80525	2.76615	0.0962772	0.841199
Prkrir	0.132245	5.58462	2.76484	0.0963566	0.841406
Alkbh5	0.106317	5.62417	2.76291	0.0964729	0.842037
Smap2	-0.0954979	6.14722	2.76108	0.0965828	0.842612
Cntnap5b	-0.121045	3.4636	2.75949	0.0966791	0.843068
Mafa	0.342969	-0.711693	2.7542	0.0969992	0.844705
Rtkn2	-0.475742	-2.08942	2.75429	0.0969936	0.844705
Xylt1	-0.147331	3.83286	2.7444	0.0975955	0.845657
Slc25a29	0.14476	3.09824	2.74466	0.0975798	0.845657
Ergic3	-0.148074	2.74618	2.74273	0.0976975	0.845657
Cldn1	-0.364448	2.01031	2.74487	0.0975668	0.845657
Hivep2	-0.297081	0.246709	2.75006	0.0972506	0.845657
Fam114a2	0.301074	-0.363515	2.74707	0.0974326	0.845657
Idua	0.356288	-0.824528	2.74169	0.0977614	0.845657
Hbs1l	-0.458152	-1.37438	2.7492	0.0973029	0.845657
Rbm3	-0.409558	-1.83581	2.75132	0.0971742	0.845657
Gpsm1	-0.634214	-2.53212	2.74392	0.0976249	0.845657
Tex40	0.53575	-2.59423	2.74574	0.0975139	0.845657
Rad9b	0.574013	-2.71114	2.75042	0.0972291	0.845657
AK010878	0.230691	0.919419	2.74054	0.0978319	0.8458
Pea15a	0.119666	7.69153	2.72889	0.0985481	0.845931
Cmtm4	0.122587	6.91017	2.72879	0.0985542	0.845931
Sncb	-0.123476	6.32179	2.73292	0.0982996	0.845931
2700089E24Rik	0.115283	6.17742	2.73079	0.0984309	0.845931
Immp1l	0.135369	2.36986	2.73855	0.0979537	0.845931
5830418K08Rik	-0.248941	1.04581	2.73098	0.098419	0.845931
Hells	-0.196139	1.02288	2.73109	0.0984122	0.845931
Rngtt	0.247957	0.961089	2.73504	0.0981688	0.845931
[truncated: 14,562 more rows]

## Sheet: Table S2
Gene symbol	logFC	logCPM	LR	PValue	FDR
Anks1b-204	0.446704	1.7505	19.1982	1.18e-05	0.00313229
Anks1b-202	-0.0481572	4.28672	0.752961	0.38554	0.999791
Anks1b-205	-0.265551	-2.77685	0.437124	0.508514	0.999791
Atp2b2-206	-0.3278	2.33868	12.5422	0.000397868	0.0383372
Atp2b2-202	-0.237664	1.13151	3.04833	0.0808204	0.791296
Atp2b2-208	-0.322268	0.0790315	0.843695	0.358342	0.999791
Bcl11a-201	-0.510304	1.18129	12.4873	0.000409721	0.0384302
Bcl11a-203	-0.126095	4.77428	3.53913	0.0599368	0.702112
Bcl11a-204	-0.179892	2.62047	1.03837	0.308201	0.999791
Bcl11a-202	0.00664835	-0.410478	0.000802409	0.977401	0.999791
Btaf1-201	0.327075	5.24682	24.1358	8.98e-07	0.000343686
Btaf1-203	0.0193882	0.406936	0.0028229	0.957628	0.999791
Cdkn1b-202	0.596076	3.28013	47.242	6.27e-12	2e-08
Cdkn1b-201	0.23472	3.10442	7.26722	0.00702244	0.254577
Clpb-211	0.293599	3.98322	13.6955	0.000214971	0.0259115
Clpb-207	-0.0448116	1.36571	0.142007	0.706294	0.999791
Clpb-208	0.355317	-1.8514	1.77062	0.183305	0.999791
Clpb-201	-0.229687	-2.39459	0.494992	0.481709	0.999791
Cry2-201	-0.21241	5.60681	12.7706	0.000352116	0.0356606
Cry2-202	-0.283029	0.40943	0.436085	0.509018	0.999791
Cry2-203	-0.307796	-2.24892	0.57393	0.448701	0.999791
Dnajb4-202	0.360218	1.76785	14.4513	0.000143831	0.0196647
Dnajb4-204	0.0169868	0.882164	0.0108688	0.916968	0.999791
Dnajb5-201	0.386762	1.63361	16.9066	3.93e-05	0.00779096
Dnajb5-202	0.256113	2.32402	5.5139	0.0188659	0.436653
Dnajb5-204	-0.163709	-0.325121	0.836973	0.360264	0.999791
Dnajb5-203	-0.168175	-1.70808	0.456896	0.499078	0.999791
Dnajc21-201	0.291685	3.3898	13.6931	0.000215241	0.0259115
Dnajc21-204	0.0267467	-0.966982	0.003508	0.95277	0.999791
Elk1-201	0.42768	5.53555	30.0849	4.14e-08	2.55e-05
Elk1-202	-0.12987	-1.47339	0.0960998	0.756561	0.999791
Eml6-201	0.191972	5.34835	13.0549	0.000302496	0.0319894
Eml6-203	0.168645	-2.5201	0.153302	0.695399	0.999791
Ensa-201	0.290519	6.18358	19.9818	7.82e-06	0.00220074
Ensa-202	0.0113428	5.74375	0.0267763	0.870019	0.999791
Ensa-203	-0.409481	-1.81291	1.45925	0.227049	0.999791
Fat4-201	-0.379704	7.16955	15.3851	8.77e-05	0.0138695
Fat4-202	-0.242329	-2.04429	0.307244	0.579376	0.999791
Frmd3-202	-1.04823	-2.40145	17.0641	3.61e-05	0.00768583
Frmd3-201	-0.124943	-1.03745	0.360009	0.548501	0.999791
Gad2-201	-1.42095	3.41068	15.2979	9.18e-05	0.0142888
Gad2-202	-1.91086	-1.88145	13.3027	0.000265023	0.0300166
Gpatch8-206	-0.343775	2.02707	13.499	0.000238688	0.0279439
Gpatch8-201	0.161655	-1.07633	0.195568	0.658323	0.999791
Hmg20a-201	0.251717	5.05222	16.3191	5.35e-05	0.00985056
Hmg20a-206	-0.214866	-0.28849	0.349655	0.554309	0.999791
Hmg20a-203	-0.0350259	-0.830374	0.0180305	0.893183	0.999791
Homer1-204	0.760211	3.62344	37.2701	1.03e-09	1.09e-06
Homer1-203	0.089303	2.98863	1.11562	0.290864	0.999791
Il6st-203	0.235223	5.44232	16.6241	4.56e-05	0.00881046
Il6st-206	-0.208605	-0.547246	0.294671	0.587243	0.999791
Klhl2-201	0.296395	6.00105	13.2595	0.000271204	0.0301954
Klhl2-205	0.317696	0.627477	2.58316	0.108006	0.863549
Lonrf3-201	0.389666	4.27532	30.3956	3.52e-08	2.33e-05
Lonrf3-203	0.118318	-2.30797	0.079288	0.778265	0.999791
Luc7l-202	0.248071	6.09846	14.7446	0.0001231	0.0179866
Luc7l-201	-0.147779	1.23684	0.186483	0.66586	0.999791
Luc7l-208	0.123175	-2.54822	0.114141	0.735478	0.999791
Lzts1-201	-0.260614	6.08092	13.1716	0.000284229	0.0311628
Lzts1-204	-0.26817	3.23303	7.34446	0.00672696	0.248573
Manf-202	0.465858	1.51339	12.5109	0.000404583	0.0383372
Manf-201	0.321118	-2.31919	0.841909	0.358851	0.999791
Mettl7a1-201	0.354635	3.56218	22.3052	2.33e-06	0.000754515
Mettl7a1-204	-0.0103332	-2.3934	0.00155571	0.968538	0.999791
Mical3-201	0.343467	5.22718	35.1282	3.09e-09	2.84e-06
Mical3-204	-0.969117	-2.77185	6.06064	0.0138228	0.376439
Mical3-210	0.0223789	1.54868	0.00609638	0.937765	0.999791
Mical3-205	-0.173082	0.433907	0.558435	0.454892	0.999791
Pcif1-201	-0.227314	4.75695	12.2711	0.000460023	0.0409549
Pcif1-202	-0.108381	-0.412836	0.417824	0.518025	0.999791
Pdia6-206	0.319296	4.42925	16.0371	6.21e-05	0.0110087
Pdia6-204	0.258935	-1.08203	1.06406	0.30229	0.999791
Per1-202	-0.644806	0.757406	15.4004	8.7e-05	0.0138695
Per1-201	-0.0913836	0.46859	0.278841	0.597462	0.999791
Pid1-201	0.492729	4.74924	43.2417	4.84e-11	8.42e-08
Pid1-207	-0.654124	-1.66634	1.98045	0.159343	0.98371
Pik3r1-202	0.312466	3.06807	25.3556	4.77e-07	0.000194166
Pik3r1-201	0.0886718	2.16021	0.826834	0.363189	0.999791
Plod1-201	0.59682	1.48916	23.5657	1.21e-06	0.000444362
Plod1-204	0.572856	-2.59441	1.31773	0.251	0.999791
Polr1a-203	0.617419	-0.292028	12.6976	0.00036613	0.0366915
Polr1a-201	-0.162462	-0.898565	0.725573	0.394322	0.999791
Ppih-205	-0.808182	-0.766254	16.4684	4.95e-05	0.00928281
Ppih-201	0.396455	-1.38219	2.32358	0.127427	0.913854
Prkab2-201	0.626027	2.52909	46.1876	1.07e-11	2.94e-08
Prkab2-203	-0.219408	-2.42037	0.25037	0.616815	0.999791
Prrc2c-202	-0.854521	-0.917197	15.6591	7.58e-05	0.0124085
Prrc2c-210	-0.0544731	3.74734	0.73138	0.392436	0.999791
Psme4-201	-0.232573	4.98679	12.4543	0.000417039	0.0385688
Psme4-206	0.0283835	1.60276	0.00509188	0.943113	0.999791
Psme4-202	0.274435	-2.12205	0.494956	0.481725	0.999791
Recql-208	0.575649	0.459009	15.3659	8.86e-05	0.0138965
Recql-203	0.0193557	2.00418	0.032806	0.85627	0.999791
Sars-202	-0.597825	1.61087	29.5986	5.31e-08	3.18e-05
Sars-205	-0.057392	-0.958416	0.0381815	0.845079	0.999791
Slc11a2-205	-0.273751	3.41676	18.2337	1.95e-05	0.00480597
Slc11a2-201	-0.0100121	-0.0132792	0.00387448	0.950367	0.999791
Slc38a9-201	0.208505	4.40664	15.6685	7.55e-05	0.0124085
Slc38a9-205	-0.205003	-1.17343	0.213312	0.644183	0.999791
Slc44a5-201	0.832462	4.75869	64.191	1.13e-15	7.2e-12
Slc44a5-203	0.74912	4.42493	60.9805	5.76e-15	2.76e-11
Slc6a6-201	-0.279066	6.1018	30.8051	2.85e-08	1.95e-05
Slc6a6-204	-0.466775	-1.97382	1.72487	0.189067	0.999791
Spred1-201	0.387521	6.68894	41.1316	1.42e-10	2.1e-07
Spred1-202	0.102303	-1.78534	0.0957677	0.756969	0.999791
Srsf5-205	-0.395346	1.22772	14.1621	0.000167714	0.0217739
Srsf5-210	-0.502393	-1.21174	2.792	0.0947361	0.83599
Ssr3-201	0.30523	6.31079	14.6209	0.000131448	0.0188307
Ssr3-202	0.0188961	-1.58002	0.00723027	0.932237	0.999791
Sybu-209	-0.421064	1.87248	23.0523	1.58e-06	0.00055881
Sybu-201	0.161442	-0.678645	0.585417	0.444197	0.999791
Sybu-202	-0.17325	-1.58685	0.493023	0.482582	0.999791
Sybu-208	0.119629	-1.67703	0.144358	0.703987	0.999791
Ak6-201	0.377897	2.00595	13.51	0.000237302	0.0279439
Ak6-202	-0.238877	1.42687	4.87302	0.0272797	0.511923
Tfrc-201	-0.58855	0.806122	13.5496	0.000232345	0.0276231
Tfrc-202	-0.229537	-2.15483	0.330561	0.565329	0.999791
Tfrc-204	-0.0654439	-2.5021	0.0159937	0.899363	0.999791
Tiam1-207	-0.811759	1.08405	27.9022	1.28e-07	6.11e-05
Tiam1-202	-0.0889899	0.758269	0.476571	0.48998	0.999791
Tiam1-204	-0.240388	-0.902782	1.24054	0.265368	0.999791
Tiam1-211	-0.260977	-2.56893	0.704434	0.401298	0.999791
Uba6-201	0.3023	3.56787	12.1728	0.000484905	0.0427722
Uba6-203	-0.0522148	-1.90278	0.0151815	0.901938	0.999791
Ythdc1-207	0.223112	4.74512	18.0534	2.15e-05	0.00520423
Ythdc1-201	0.295767	2.89612	10.7141	0.0010632	0.0762154
Zbtb40-201	0.441545	3.35545	39.3301	3.58e-10	4.57e-07
Zbtb40-202	0.343301	-2.15443	0.739277	0.389893	0.999791

## Sheet: Table S3
Vecsey DEGs	Vecsey FC	TRAP FC	Delta FC	Absolute delta
Rprd2	-1.47348	-0.230261	-1.24322	1.24322
Hspb1	0.773172	-0.311327	1.0845	1.0845
2810410L24Rik	-0.949669	0.0472537	-0.996923	0.996923
Zmym1	0.853912	-0.0434829	0.897395	0.897395
Als2	0.224912	-0.641269	0.86618	0.86618
Adamts2	0.689328	-0.152963	0.842291	0.842291
Cul2	-0.477734	0.333361	-0.811095	0.811095
Tmeff2	-0.798325	-0.0218483	-0.776477	0.776477
Fbxo34	-0.313196	-1.08341	0.770213	0.770213
Sirt7	-0.630863	0.0622169	-0.69308	0.69308
Sypl	-0.219621	0.459123	-0.678744	0.678744
Mfsd4	-0.573444	0.0720087	-0.645453	0.645453
Rnf32	0.5009	-0.14393	0.64483	0.64483
Ppp1r3g	0.678756	0.0434225	0.635333	0.635333
Mllt10	-0.337932	0.248656	-0.586587	0.586587
Mid2	-0.273676	0.292531	-0.566207	0.566207
Rnf138	-0.39296	0.159829	-0.552789	0.552789
Slc7a10	-0.187114	0.358544	-0.545657	0.545657
Rfx4	-0.388271	0.154356	-0.542628	0.542628
Klf2	0.714016	0.172775	0.541241	0.541241
Scarb1	-0.471127	0.0588638	-0.529991	0.529991
Gpt2	0.489903	-0.039801	0.529704	0.529704
Fgfr1op2	0.13146	-0.386572	0.518032	0.518032
Sin3b	-0.53337	-0.0264602	-0.50691	0.50691
Dus1l	-0.165385	0.336219	-0.501604	0.501604
Ilvbl	-0.293686	0.203082	-0.496767	0.496767
Dtx1	0.503631	0.00743604	0.496195	0.496195
Tdrd3	-0.591556	-0.103897	-0.487659	0.487659
Tmem10	-0.518687	-0.0357218	-0.482965	0.482965
Dusp19	0.248762	0.726889	-0.478127	0.478127
Tsc22d3	0.732023	0.257157	0.474866	0.474866
Rbm3	-0.880831	-0.409558	-0.471273	0.471273
Hes5	-0.713937	-0.251675	-0.462262	0.462262
Zfp651	0.445849	-0.0130952	0.458944	0.458944
Hspa8	0.649883	0.200846	0.449037	0.449037
Metap2	-0.371931	0.072999	-0.44493	0.44493
Wdr54	-0.277033	0.167405	-0.444437	0.444437
Klf4	0.598242	0.157407	0.440835	0.440835
Armc8	-0.334184	0.105451	-0.439635	0.439635
Pqlc1	0.206894	-0.228294	0.435188	0.435188
Eif4e2	-0.291015	0.139811	-0.430826	0.430826
Thbs4	0.575338	0.147596	0.427742	0.427742
Nfx1	-0.347255	0.0797626	-0.427018	0.427018
Denr	-0.457559	-0.032271	-0.425288	0.425288
Zfp236	0.145374	0.566689	-0.421315	0.421315
Mast1	-0.352224	0.0683042	-0.420528	0.420528
Dbp	-0.580982	-0.162064	-0.418918	0.418918
P4ha1	0.562587	0.145916	0.416672	0.416672
Apcdd1	-0.414083	0.000167789	-0.414251	0.414251
Car12	0.303901	-0.101473	0.405373	0.405373
Odf2	-0.60526	-0.204989	-0.400271	0.400271
Lss	-0.471995	-0.0830612	-0.388933	0.388933
Slco1a4	-0.409988	-0.0348665	-0.375121	0.375121
Zfp532	0.365972	-0.00602394	0.371996	0.371996
Slc24a2	0.310542	-0.0607974	0.371339	0.371339
Gas5	-0.453803	-0.08341	-0.370393	0.370393
Arih1	-0.286386	0.0837731	-0.370159	0.370159
Dnajc18	-0.376982	-0.00833625	-0.368646	0.368646
Filip1	-0.836497	-0.470086	-0.366411	0.366411
Prkaa2	-0.332267	0.0227959	-0.355063	0.355063
Nol11	-0.234191	0.118461	-0.352652	0.352652
Lmna	-0.454324	-0.102416	-0.351908	0.351908
Lrrtm4	-0.580645	-0.229177	-0.351468	0.351468
Usp6nl	-0.485908	-0.143308	-0.3426	0.3426
SOCS2	-0.341783	-0.00220129	-0.339582	0.339582
Pdgfb	-0.328043	0.00987176	-0.337915	0.337915
Il1rap	-0.469338	-0.131618	-0.337721	0.337721
Rbbp5	0.192244	0.519478	-0.327233	0.327233
Plcd4	0.416975	0.0944089	0.322567	0.322567
Son	-0.577411	-0.255405	-0.322006	0.322006
Dio2	0.481024	0.160078	0.320946	0.320946
Mknk2	0.457594	0.138841	0.318753	0.318753
1110057K04Rik	0.232135	-0.0810805	0.313215	0.313215
Usp24	-0.262742	0.0495979	-0.31234	0.31234
Vldlr	-0.307583	0.00431728	-0.3119	0.3119
Ifnar2	-0.251765	0.0598831	-0.311648	0.311648
9030407P20Rik	-0.396113	-0.696674	0.300561	0.300561
Lrrfip2	-0.307086	-0.0121567	-0.294929	0.294929
9330151L19Rik	-0.399606	-0.106971	-0.292636	0.292636
Kalrn	0.432634	0.142475	0.290159	0.290159
Fbxo45	-0.169868	0.116166	-0.286034	0.286034
Insig1	-0.323013	-0.0398105	-0.283202	0.283202
Acat1	-0.312487	-0.0350629	-0.277424	0.277424
Mrp63	-0.179339	0.089384	-0.268723	0.268723
Itm1	-0.30664	-0.0392982	-0.267341	0.267341
Lrrcc1	-0.693976	-0.433798	-0.260178	0.260178
Sirt5	-0.312593	-0.0543547	-0.258238	0.258238
Glul	0.282403	0.0262765	0.256127	0.256127
Pias1	-0.259122	-0.0136182	-0.245504	0.245504
Fem1c	-0.408478	-0.164716	-0.243762	0.243762
Slc9a9	-0.377638	-0.135964	-0.241674	0.241674
Zfp566	-0.309502	-0.0688966	-0.240605	0.240605
Ppp1r3c	0.209695	-0.0271458	0.236841	0.236841
Usp3	-0.235378	-0.00250658	-0.232871	0.232871
Camk4	-0.337127	-0.105365	-0.231761	0.231761
Prdm2	-0.40619	-0.177165	-0.229024	0.229024
Btbd6	-0.200939	0.0275376	-0.228477	0.228477
Zswim1	-0.265933	-0.0463023	-0.219631	0.219631
Pms2	-0.385061	-0.167849	-0.217212	0.217212
Nap1l1	-0.166824	0.0496855	-0.21651	0.21651
Fbxl4	-0.255825	-0.471672	0.215847	0.215847
Obfc1	-0.314587	-0.100623	-0.213964	0.213964
Cfl2	-0.258655	-0.0448226	-0.213832	0.213832
Wdr26	-0.254888	-0.0437015	-0.211186	0.211186
Mrps34	-0.192388	0.0164193	-0.208807	0.208807
Rbm34	-0.213333	-0.00556569	-0.207767	0.207767
Slc39a6	-0.365885	-0.158558	-0.207326	0.207326
Hipk1	0.187516	-0.019319	0.206835	0.206835
Arpc4	-0.215922	-0.00941207	-0.20651	0.20651
Ppp1r1a	-0.371871	-0.166082	-0.205789	0.205789
Bloc1s2	0.167532	0.372162	-0.20463	0.20463
Lpl	-0.386201	-0.18509	-0.20111	0.20111
Gpc5	-0.301208	-0.101771	-0.199437	0.199437
Nup88	-0.158515	-0.356692	0.198177	0.198177
Hdac3	-0.293374	-0.0956944	-0.197679	0.197679
Xpot	-0.224039	-0.026509	-0.19753	0.19753
Cobll1	-0.552788	-0.355598	-0.19719	0.19719
Dpm1	-0.213837	-0.0175843	-0.196253	0.196253
Cdc37l1	0.291028	0.0995	0.191528	0.191528
Tor1aip2	-0.285663	-0.0962772	-0.189386	0.189386
Cdk5	0.232036	0.0428398	0.189196	0.189196
Fgd1	-0.336909	-0.14917	-0.187739	0.187739
Wdr6	-0.467424	-0.282819	-0.184605	0.184605
Ctps	-0.243714	-0.0598043	-0.18391	0.18391
Zfp318	-0.371817	-0.188288	-0.183529	0.183529
Negr1	-0.185184	-0.00167507	-0.183509	0.183509
Uhrf2	0.355493	0.177462	0.178031	0.178031
Cstad	-0.357014	-0.534965	0.177951	0.177951
Gpr12	-0.324187	-0.147406	-0.176781	0.176781
Acsl1	-0.217001	-0.0428782	-0.174123	0.174123
Tdrkh	-0.373036	-0.199288	-0.173748	0.173748
Mfap3	0.300981	0.127609	0.173372	0.173372
Ptprr	-0.266368	-0.0935765	-0.172792	0.172792
Rab34	-0.293498	-0.465222	0.171724	0.171724
Mertk	0.357943	0.188867	0.169076	0.169076
Fbxo3	-0.24072	-0.0732427	-0.167477	0.167477
Tmem38b	0.366145	0.199038	0.167107	0.167107
1600014C10Rik	0.147966	-0.0189157	0.166881	0.166881
Cox11	-0.160748	0.00604802	-0.166796	0.166796
Sc5d	0.311619	0.144951	0.166668	0.166668
Itsn1	0.2397	0.07312	0.16658	0.16658
Pkig	-0.238785	-0.405322	0.166537	0.166537
Tns3	0.285471	0.119145	0.166325	0.166325
Slc36a4	-0.134988	0.0297431	-0.164731	0.164731
Hs2st1	-0.114601	-0.275434	0.160833	0.160833
Pten	-0.164934	-0.00549042	-0.159444	0.159444
2510009E07Rik	-0.298401	-0.139343	-0.159058	0.159058
Otub2	0.321823	0.480145	-0.158322	0.158322
Foxo1	-0.370432	-0.215427	-0.155005	0.155005
Car7	-0.505214	-0.351783	-0.153431	0.153431
Fbf1	0.206544	0.0538987	0.152645	0.152645
0610009L18Rik	-0.164344	-0.0143676	-0.149976	0.149976
Gabra4	-0.320896	-0.17505	-0.145846	0.145846
2700097O09Rik	0.262977	0.117448	0.145529	0.145529
Mcrs1	-0.181902	-0.326942	0.14504	0.14504
Slc26a4	0.264114	0.120009	0.144105	0.144105
Bai3	-0.31691	-0.17293	-0.143981	0.143981
Lrp12	-0.201084	-0.0576226	-0.143461	0.143461
Nup93	-0.318832	-0.176994	-0.141838	0.141838
Rb1	-0.216429	-0.0753456	-0.141083	0.141083
Aspa	-0.379975	-0.240672	-0.139302	0.139302
Ssx2ip	-0.28088	-0.144726	-0.136154	0.136154
Rab21	0.268336	0.132452	0.135884	0.135884
Mtch2	-0.361754	-0.228042	-0.133712	0.133712
Rab11fip5	-0.287069	-0.153365	-0.133704	0.133704
Lrpap1	0.203996	0.0707306	0.133265	0.133265
Hdac9	-0.38851	-0.255787	-0.132723	0.132723
Slc25a17	-0.228296	-0.0973881	-0.130908	0.130908
Ralbp1	0.108759	0.23922	-0.130462	0.130462
Rsc1a1	0.28986	0.159941	0.129919	0.129919
Nfil3	0.628173	0.502048	0.126126	0.126126
Gspt1	-0.138258	-0.0134692	-0.124789	0.124789
Top1	0.241009	0.365374	-0.124365	0.124365
Akr1b3	-0.247663	-0.124824	-0.122838	0.122838
2610002J02Rik	0.198212	0.0781892	0.120023	0.120023
Blmh	-0.19977	-0.0803957	-0.119374	0.119374
Klhl23	-0.144741	-0.0279475	-0.116794	0.116794
Lmo2	-0.302717	-0.186312	-0.116405	0.116405
Hs3st1	-0.31303	-0.196823	-0.116207	0.116207
H3f3b	-0.128906	-0.0128003	-0.116106	0.116106
Rasa1	-0.261844	-0.145871	-0.115973	0.115973
Rbmx	-0.44757	-0.336385	-0.111185	0.111185
Kif3b	0.277503	0.166606	0.110897	0.110897
Tcerg1	-0.32516	-0.434449	0.109288	0.109288
Ypel5	0.109926	0.218379	-0.108453	0.108453
Rit1	0.411425	0.30417	0.107255	0.107255
Txnl1	-0.145805	-0.0393239	-0.106481	0.106481
Tef	0.321274	0.21564	0.105634	0.105634
Dtna1	-0.299095	-0.403617	0.104522	0.104522
Tpst2	-0.21093	-0.313892	0.102962	0.102962
Snx7	-0.387288	-0.284365	-0.102924	0.102924
B230217C12Rik	-0.191789	-0.293833	0.102045	0.102045
Hax1	0.241227	0.140241	0.100986	0.100986
Slc8a3	-0.389946	-0.290634	-0.0993125	0.0993125
Xbp1	0.379887	0.280988	0.0988987	0.0988987
Cdc40	-0.209204	-0.110883	-0.0983207	0.0983207
Nudt3	0.132853	0.0370838	0.0957689	0.0957689
Slc35f4	-0.222257	-0.127057	-0.0952001	0.0952001
2010204K13Rik	0.250531	0.157195	0.0933364	0.0933364
Kcnk2	-0.207009	-0.299757	0.0927485	0.0927485
Fhl2	-0.38677	-0.294208	-0.092562	0.092562
Ahctf1	0.252673	0.160698	0.0919756	0.0919756
Gpr135	-0.28442	-0.193722	-0.0906989	0.0906989
Tiparp	0.35308	0.262457	0.0906223	0.0906223
Ccnd1	0.196108	0.106567	0.0895409	0.0895409
Pcm1	-0.248401	-0.160102	-0.0882988	0.0882988
A730017C20Rik	-0.262419	-0.17572	-0.0866992	0.0866992
Rab33a	-0.218855	-0.132424	-0.0864312	0.0864312
Slit2	-0.269045	-0.182627	-0.0864174	0.0864174
Foxp1	-0.266034	-0.351229	0.0851947	0.0851947
Tkt	-0.214228	-0.129951	-0.0842772	0.0842772
Ppp1r7	-0.14664	-0.0627445	-0.0838958	0.0838958
Gpc4	-0.358722	-0.274988	-0.0837337	0.0837337
Arfgap1	-0.23621	-0.153794	-0.0824163	0.0824163
Nfya	0.54789	0.466622	0.081268	0.081268
Smoc2	0.433822	0.352979	0.0808435	0.0808435
Polb	0.194856	0.115302	0.0795543	0.0795543
Slc25a12	-0.193371	-0.114986	-0.0783842	0.0783842
Rab15	0.215657	0.137639	0.0780183	0.0780183
Stk4	0.172636	0.0956779	0.076958	0.076958
Hexim1	0.201686	0.12639	0.0752961	0.0752961
Tspan33	0.266507	0.193938	0.0725686	0.0725686
Vps11	-0.209851	-0.137326	-0.0725241	0.0725241
Ddx46	-0.268091	-0.197441	-0.0706498	0.0706498
Kcnq2	0.192306	0.260859	-0.0685525	0.0685525
Anln	0.312388	0.244153	0.0682352	0.0682352
Lars	-0.197488	-0.131699	-0.0657893	0.0657893
Prpf18	0.215614	0.150694	0.0649193	0.0649193
Haghl	-0.367031	-0.431088	0.0640573	0.0640573
Dnaja4	0.226453	0.290179	-0.0637258	0.0637258
Ica1	-0.237474	-0.175133	-0.0623404	0.0623404
Cnot6	0.241987	0.180888	0.0610986	0.0610986
Rundc1	0.173606	0.1128	0.0608055	0.0608055
Serpinb1a	-0.344801	-0.284547	-0.0602541	0.0602541
Lats2	0.356241	0.416423	-0.0601821	0.0601821
Sgip1	-0.260447	-0.200867	-0.0595798	0.0595798
Rpl7l1	0.210431	0.151426	0.0590048	0.0590048
Lman2	0.248309	0.19044	0.0578697	0.0578697
Exoc7	-0.180101	-0.122471	-0.0576295	0.0576295
Bre	-0.214425	-0.158972	-0.0554531	0.0554531
Crem	0.471722	0.416528	0.0551935	0.0551935
Nebl	0.0982409	0.152639	-0.0543986	0.0543986
2610524H06Rik	-0.333942	-0.279941	-0.0540014	0.0540014
Tmem50b	0.149581	0.202311	-0.0527303	0.0527303
Msrb2	0.243519	0.190985	0.0525348	0.0525348
Zdhhc16	-0.142304	-0.190963	0.0486584	0.0486584
Errfi1	0.268646	0.314841	-0.0461957	0.0461957
Psph	0.220349	0.176985	0.043364	0.043364
Wdr17	-0.30001	-0.25691	-0.0430991	0.0430991
Usp34	-0.154863	-0.196189	0.041326	0.041326
Sytl2	-0.539583	-0.500386	-0.039197	0.039197
Cyhr1	0.274531	0.235795	0.0387353	0.0387353
Btf3l4	-0.30196	-0.338646	0.036686	0.036686
Hmgcs1	-0.1926	-0.156481	-0.0361196	0.0361196
Dock7	-0.234954	-0.270899	0.0359451	0.0359451
Dtna2	0.367835	0.401072	-0.0332369	0.0332369
Ralgps2	0.183364	0.150337	0.0330271	0.0330271
Coro1a	-0.351346	-0.320768	-0.0305785	0.0305785
Aldoc	0.121039	0.151227	-0.0301874	0.0301874
Tmem42	0.190196	0.160763	0.029433	0.029433
Srgap2	-0.374972	-0.345575	-0.0293968	0.0293968
St5	0.435863	0.407053	0.02881	0.02881
Sec14l1	-0.232749	-0.260716	0.0279668	0.0279668
Pex3	-0.184836	-0.157218	-0.0276175	0.0276175
Rsrc1	-0.211934	-0.19174	-0.0201946	0.0201946
Eif5	-0.167452	-0.147911	-0.019541	0.019541
Itgav	-0.210312	-0.192126	-0.0181852	0.0181852
Crkl	0.236737	0.219112	0.0176252	0.0176252
Ipo7	0.148852	0.131808	0.0170438	0.0170438
Nkd2	0.274437	0.257595	0.0168422	0.0168422
Tspan2	-0.27499	-0.290655	0.0156652	0.0156652
Scrn1	-0.167861	-0.152469	-0.015392	0.015392
Specc1	0.293222	0.281307	0.0119146	0.0119146
Cyp2j9	0.243529	0.255414	-0.011885	0.011885
Eny2	-0.276155	-0.264837	-0.0113181	0.0113181
Usp2	-0.591759	-0.60274	0.010981	0.010981
Ss18	0.310299	0.30216	0.00813884	0.00813884
Ugp2	-0.18424	-0.178173	-0.00606665	0.00606665
Npy1r	-0.264117	-0.266128	0.00201018	0.00201018

## Sheet: Table S4
149 DEGs TRAP	FC TRAP	FC Vecsey	delta FC	Absolute delta
Avpr1a	-1.77759	0.0674223	-1.84501	1.84501
Slc32a1	-1.67001	0.0765275	-1.74653	1.74653
Zic2	-1.64315	-0.0676801	-1.57547	1.57547
Zic1	-1.91039	-0.445841	-1.46455	1.46455
Zic5	-1.59959	-0.150898	-1.44869	1.44869
Gad2	-1.42095	-0.0757278	-1.34522	1.34522
Igfbpl1	-1.38907	-0.0467097	-1.34236	1.34236
3010001F23Rik	1.24348	0.0105236	1.23296	1.23296
Sox1	-1.52105	-0.289263	-1.23179	1.23179
Zfhx3	-0.919971	0.185698	-1.10567	1.10567
Frmd3	-1.04823	-0.0399565	-1.00828	1.00828
Scin	1.12959	0.135719	0.993868	0.993868
Fam83d	1.17297	0.204327	0.968644	0.968644
Prrc2c	-0.854521	0.0837911	-0.938312	0.938312
Klhl14	-0.959609	-0.055641	-0.903968	0.903968
Nmrk1	0.982013	0.0893855	0.892628	0.892628
Clic4	-0.975954	-0.125365	-0.850589	0.850589
Arrdc4	0.474063	-0.346773	0.820835	0.820835
Per1	-0.644806	0.158565	-0.803371	0.803371
Recql	0.575649	-0.200982	0.776632	0.776632
2610035D17Rik	1.02456	0.271781	0.752782	0.752782
Polr1a	0.617419	-0.0824008	0.699819	0.699819
Zfp655	-0.813109	-0.159568	-0.653541	0.653541
Parpbp	-0.661719	-0.0188974	-0.642822	0.642822
Tiam1	-0.811759	-0.222778	-0.588981	0.588981
A230056P14Rik	0.603756	0.0191131	0.584643	0.584643
Anks1b	0.446704	-0.120585	0.567289	0.567289
Plod1	0.59682	0.051978	0.544842	0.544842
Cdkn1b	0.596076	0.0753131	0.520763	0.520763
Pgm5	-0.507219	-0.0032889	-0.50393	0.50393
Ppih	-0.808182	-0.310221	-0.497961	0.497961
Sars	-0.597825	-0.118661	-0.479164	0.479164
2810006K23Rik	0.317902	-0.159477	0.477379	0.477379
Clspn	-0.677335	-0.209148	-0.468186	0.468186
Icosl	0.531052	0.104665	0.426387	0.426387
Sdf2l1	0.570273	0.152487	0.417786	0.417786
Gpr153	-0.471787	-0.0603426	-0.411445	0.411445
Kcnj2	-0.420236	-0.0129208	-0.407316	0.407316
Pik3r1	0.312466	-0.0660778	0.378544	0.378544
Trib1	0.573161	0.195077	0.378084	0.378084
Clpb	0.293599	-0.078125	0.371724	0.371724
Eif2ak2	-0.491095	-0.122217	-0.368878	0.368878
Stat2	0.582609	0.214639	0.36797	0.36797
Wnt7a	0.57359	0.208353	0.365237	0.365237
Cdk20	0.573424	0.22146	0.351964	0.351964
Bcl11a	-0.510304	-0.16473	-0.345574	0.345574
Sybu	-0.421064	-0.0757597	-0.345304	0.345304
Jag1	0.358698	0.0185017	0.340196	0.340196
Ccdc71l	0.473028	0.146792	0.326236	0.326236
Ppp2r1b	0.377753	0.0678104	0.309942	0.309942
Grm3	-0.371867	-0.0630744	-0.308793	0.308793
Abhd3	0.227487	-0.0756801	0.303167	0.303167
Pid1	0.492729	0.193556	0.299173	0.299173
Rassf3	-0.484275	-0.195779	-0.288496	0.288496
Dnajb5	0.386762	0.100943	0.285819	0.285819
Homer1	0.760211	0.481663	0.278548	0.278548
Pdia4	0.403759	0.127093	0.276667	0.276667
Cbr3	0.378518	0.110959	0.267559	0.267559
Slc25a38	0.494619	0.246419	0.248201	0.248201
Atp2b2	-0.3278	-0.0884192	-0.23938	0.23938
Car2	0.237494	0.00890057	0.228593	0.228593
Pcif1	-0.227314	-0.00460726	-0.222707	0.222707
Ptcd1	0.331083	0.114694	0.21639	0.21639
Fam101b	0.352442	0.136556	0.215886	0.215886
Olfml2b	0.407034	0.199225	0.207809	0.207809
Mettl7a1	0.354635	0.149351	0.205284	0.205284
Lurap1	-0.283442	-0.0790912	-0.20435	0.20435
9930104L06Rik	0.322156	0.120443	0.201712	0.201712
Kcns1	-0.25106	-0.0497683	-0.201292	0.201292
Plekho1	-0.389125	-0.193044	-0.196081	0.196081
Lurap1l	0.4193	0.224681	0.194619	0.194619
Pnrc2	0.314284	0.127127	0.187157	0.187157
Wee1	0.216358	0.0293914	0.186966	0.186966
Sh3bp4	-0.30777	-0.121815	-0.185955	0.185955
Trove2	0.351783	0.17275	0.179033	0.179033
Dbt	0.244904	0.071576	0.173328	0.173328
Nova1	-0.272841	-0.10134	-0.171501	0.171501
Il6st	0.235223	0.0639573	0.171266	0.171266
Mfsd2a	0.479492	0.308651	0.170841	0.170841
Gpr63	0.334661	0.167721	0.166941	0.166941
Emc3	0.266268	0.100762	0.165506	0.165506
Uck1	0.225032	0.0619686	0.163064	0.163064
Klhl2	0.296395	0.135254	0.161141	0.161141
Zfp213	0.285249	0.124477	0.160772	0.160772
2410131K14Rik	0.533571	0.376218	0.157353	0.157353
Ankrd45	0.208408	0.0511914	0.157217	0.157217
Creg2	0.273634	0.121408	0.152226	0.152226
Dnajc21	0.291685	0.139521	0.152163	0.152163
Inhba	0.427879	0.276517	0.151362	0.151362
Fosb	0.43783	0.291854	0.145976	0.145976
Ormdl3	0.337056	0.191246	0.145809	0.145809
Erf	-0.404798	-0.263812	-0.140986	0.140986
Acad8	0.249285	0.111599	0.137686	0.137686
Prpf38b	0.251574	0.115444	0.136131	0.136131
Ubxn2b	0.254361	0.12034	0.13402	0.13402
Snx27	0.250983	0.118015	0.132969	0.132969
Glt8d2	0.360885	0.228115	0.13277	0.13277
Dnajc3	0.316726	0.193148	0.123578	0.123578
Pdrg1	0.378009	0.255454	0.122555	0.122555
Gpatch8	-0.343775	-0.232473	-0.111302	0.111302
Lzts1	-0.260614	-0.150306	-0.110308	0.110308
Aph1c	0.33844	0.230085	0.108355	0.108355
Ythdc1	0.223112	0.115042	0.108069	0.108069
Paip2b	0.252066	0.144675	0.10739	0.10739
Neurl1b	0.232266	0.125518	0.106749	0.106749
Taf12	0.284622	0.178309	0.106313	0.106313
Hmg20a	0.251717	0.150353	0.101364	0.101364
Apip	0.261215	0.162696	0.0985193	0.0985193
Nr1d1	-0.282465	-0.186022	-0.0964431	0.0964431
Uba6	0.3023	0.208655	0.0936452	0.0936452
Rasl10a	0.386935	0.299625	0.0873103	0.0873103
Srsf5	-0.395346	-0.309706	-0.0856401	0.0856401
Mical3	0.343467	0.258997	0.0844696	0.0844696
Mbp	0.188611	0.106632	0.0819793	0.0819793
Eml6	0.191972	0.110021	0.0819508	0.0819508
Rnf166	0.239058	0.158828	0.08023	0.08023
Manf	0.465858	0.387243	0.0786141	0.0786141
Igsf3	-0.264173	-0.188184	-0.0759882	0.0759882
Fat4	-0.379704	-0.30468	-0.0750241	0.0750241
Slc4a8	0.211807	0.139331	0.0724754	0.0724754
Maoa	-0.321637	-0.391663	0.0700266	0.0700266
Mlec	0.229619	0.167053	0.0625658	0.0625658
Hunk	-0.270542	-0.216057	-0.0544859	0.0544859
Slc5a3	0.290968	0.236567	0.0544012	0.0544012
Kctd21	0.258738	0.204414	0.0543247	0.0543247
Dact2	-0.237303	-0.183365	-0.0539375	0.0539375
Ccdc117	0.326952	0.284906	0.0420455	0.0420455
Hsp90b1	0.223437	0.183156	0.0402811	0.0402811
Erlec1	-0.194813	-0.157642	-0.0371713	0.0371713
Hrk	0.32464	0.29227	0.0323701	0.0323701
Cry2	-0.21241	-0.180487	-0.0319227	0.0319227
Kcnj4	-0.271877	-0.299355	0.0274776	0.0274776
Slc38a9	0.208505	0.186403	0.0221019	0.0221019
Rims4	0.261416	0.278327	-0.0169108	0.0169108
Gatsl2	0.224503	0.236665	-0.0121619	0.0121619
Alox12b	0.385678	0.389405	-0.00372685	0.00372685
Imp4	0.28405	0.287298	-0.00324863	0.00324863

## Sheet: Table S5
	Gene names	Forward primer	Reverse primer
	GFAP	ACCAGCTTACGGCCAACAG	CCAGCGATTCAACCTTTCTCT
	GAD1	AAGGACCAATAGCCTGGAAGA	GTTGGAGAAGTCGGTCTCTGT
	CamKIIa	ACCTGCACCCGATTCACAG	TGGCAGCATACTCCTGACCA
	Fos	GCTTCCCAGAGGAGATGTCTGT	GCAGACCTCCAGTCAAATCCA
	Arc	GCAGGAGAACTGCCTGAACAG	AAGACTGATATTGCTGAGCCTCAA
	Nr4A1	AAAATCCCTGGCTTCATTGAG	TTTAGATCGGTATGCCAGGCG
	Upf2	CTGAGCGTAAAAAGTCAGCAAGT	TTGAGGTCGTCCCTTGGTTTC
	Cirbp	GGACTCAGCTTCGACACCAAC	ATGGCGTCCTTAGCGTCATC
	Zmym1	TGCTGAGCTTTTCTGCTCAA	TCCTTTTGAGAGGAGCTGGA
	Hspb1	CTGGTACCCTGCACACAGC	CTGAACCACTGCGACCACT
	Eif4e2	AGACCGAGACAAGAGCCAGA	GTTGTACTGCAGGGGATGCT
	Sin3b	ATGAGCACCCTGACCTCATC	GCCGTTCTTGGGAATGTCTA
	Sdf2l1	CAACACCCACCACAAAGTGC	CATCGTCGGACTCCTCCAC
	Arrdc4	TTGAACCTGCGGTTGAGTC	AAAGCGAAAGGGAAACTCGT
	Avpr1a	TGCATCTCTTCATCCGACAC	TAGGTGATGTCCCAGCACAG
	Hprt	TTGCTGACCTGCTGGATTACA	CCCCGTTGACTGATCATTACA
	Tubulin	ATGCGCGAGTGCATTTCAG	CACCAATGGTCTTATCGCTGG
